# Supplementary material for: Enabling low-cost and robust essentiality studies with high-throughput transposon mutagenesis (HTTM)
Source: PLoS One. 2023 Apr 11;18(4):e0283990. doi: 10.1371/journal.pone.0283990 (PMC10089323; doi:10.1371/journal.pone.0283990)
Supplement: S2 File — (XLSX) [file pone.0283990.s002.xlsx]

## Sheet: Consummables_List_Exhaustive
Step	Reagent	Amount
Conjugation	DeepWell	7
	Aluminium covers	9
	Porous covers	9
	Dilution plates	1
	p200 Tips	1262
	p300 Tips	12
	p1000 Tips	1
	Petri dish	6
	LBA (ml)	148.8
	LB (ml)	1835
	PBS 33% (ml)	24
	Dap 333x (ml)	3.54
	Ampicilin 1000x (ml)	1.18
	Spectinomycin 1000x (ml)	1.92
DNA extraction	p200 tips	192
	p300 tips	96
	PCR plate 0.2 mL	1
	Aluminium covers	6
	Lysis buffer (ml)	57.6
	Proteinase K (ml)	0.144
	Ethanol 100% (ml)	24.96
	Wash solution (ml)	96
	LowTE (ml)	4.8
Regeneration	Aluminium Cover	3
	p200 tips	72
	NaOH 1N + 0.15% Triton X-100 (ml)	28.8
	HCl 1.5N + 0.15% Triton X-100 (ml)	19.2
Librairies	PCR Plates (96 wells)	5
	Aluminium Covers	8
	Strips (8 wells)	4
	p200 Tips	977
	NEBNext® Ultra™ II DNA Library Prep Kit for Illumina® (reaction)	9.6
	Nxt_Adapters (4 µM) (µl)	96
	Nxt_A primer (20 µM) (µl)	768
	Nxt_B primer (20 µM) (µl)	768
	Nxt_IDT8_i5_xxx primer (20 µM) (µl)	192
	Nxt_IDT8_i7_xxx primer (20 µM) (µl)	192
	PCR mix 2X (µl)	3224
	MG Water (µl)	11548
	SPRI Beads (µl)	160
	Ethanol 80% (µl)	600

## Sheet: Consummables_List_Significant
Step	Reagent	Amount
Conjugation	DeepWell	7
	Aluminium covers	9
	Porous covers	9
	Dilution plates	1
	p200 Tips	1262
	Petri dish	6
DNA extraction	p200 tips	192
	p300 tips	96
	PCR plate 0.2 mL	1
	Aluminium covers	6
	Lysis buffer (ml)	57.6
	Proteinase K (ml)	0.144
	Wash solution (ml)	96
Regeneration	Aluminium Cover	3
	p200 tips	72
	NaOH 1N + 0.15% Triton X-100 (ml)	28.8
	HCl 1.5N + 0.15% Triton X-100 (ml)	19.2
Librairies	PCR Plates (96 wells)	5
	Aluminium Covers	8
	Strips (8 wells)	4
	p200 Tips	977
	NEBNext® Ultra™ II DNA Library Prep Kit for Illumina® (reaction)	9.6
	Nxt_Adapters (4 µM) (µl)	96
	Nxt_A primer (20 µM) (µl)	768
	Nxt_B primer (20 µM) (µl)	768
	Nxt_IDT8_i5_xxx primer (20 µM) (µl)	192
	Nxt_IDT8_i7_xxx primer (20 µM) (µl)	192
	PCR mix 2X (µl)	3224
	SPRI Beads (µl)	160

## Sheet: Time_Calc
Protocol	Step	Time (m)	Time (m) for 10 plates		Time (m) for step
Conjugation	Prep media and LBA	60	60		400
	Prep conjugation deepwell	30	120
	Centrifuge donor	10	30
	Ressupention and distribution	10	30
	Centrifuge mix	10	30
	Remove supernatant	5	50
	Put on conjugation deepwell	5	50
	Drying	60	60
	Incubation	120	120
	Ressuspention	10	60
	Transfert to seleciton plate	5	50
	Passage 2	10	100
	Passage 3	10	100
	Passage 4	10	100
	Glycerol stock	20	200
	Passage 5	10	100
	Centrifuge	10	100
	Remove supernatant	5	50
DNA extraction	Add lysis solution and resuspend	10	100		160
	Incubation at 55C	60	60
	Add ethanol and transfert to the silica array	10	100
	Centrifuges	20	200
	Wash steps	30	300
	Add Elution buffer and incubate at 55C	20	200
	Centrifuge	10	100
Regeneration	Add NaOH and incubate	10	30		115
	Centrifuge	10	30
	Add HCl and incubate	35	120
	Centrifuge	10	30
	Add NaOH and incubate	10	30
	Centrifuge	10	30
	Washes with water	30	120
Librairies	Prep and distribute FS Mix	15	150		185
	Incubation	45	45
	Prep and distribute ligation Mix	5	50
	Incubation	40	40
	Prep and distribute PCR_1 mix	10	100
	PCR_1	30	300
	Prep and distribute PCR_2 mix	10	100
	PCR_2	10	100
	Pool and SPRI	20	200
Total time for a plate		860	3945
Time per sample		8.95833	4.10938

## Sheet: Cost_Calc 
Step	Reagent	Amount	Cost per plate (CAD)	Cost per plate (USD)			Item	Distributor or brand	CAT#	(box, pieces or bag)	price (CAD) /subunit	price (CAD) /unit	price date
Conjugation	DeepWell	7	29.7472	21.7155			Aluminum cover	Ultident	PS-FOILP-100	100	0.9995	99.95	summer 2022
	Aluminium covers	9	8.9955	6.56671			Deep well	Greinerbio-one/Fisher	780271-FD	50	4.2496	212.48	summer 2022
	Porous covers	9	11.5578	8.43719			p200 tips	Sarstedt	70.303	1000 tips (10 boite)	0.00914	9.14	summer 2022
	Dilution plates	1	1.1706	0.854538			200µl 96 well plate	Ultident	87-C96-NS	50	2.199	109.95	summer 2022
	p200 Tips	1262	11.5347	8.42032			Plastic Cover	Ultident	PS-PETST-100	100	0.7995	79.95	summer 2022
	Petri dish	6	0.72288	0.527702			NEBNext UltraTM II FS DNA Module	NEB	E7810L	960 (800)	1.46	1164	summer 2022
DNA extraction	p200 tips	192	1.75488	1.28106			Porous cover	VWR	60941-086	50	1.2842	64.21	summer 2022
	p300 tips	96	2.84256	2.07507			SPRI beads	Beckman Coulter	A63881	60 ml	25.4927	1529.56	2021
	PCR plate 0,2 mL	1	2.199	1.60527			Dilution plate	fisher	12-556-008	50	1.1706	58.53	summer 2022
	Aluminium covers	6	5.997	4.37781			Petri dish	SARSTEDT	82,1473,001	500	0.12048	60.24	summer 2022
	Lysis buffer (ml)	57.6	0	0			p300 tips	Sarstedt	70.304	1000	0.02961	29.61	summer 2022
	Proteinase K (ml)	0.144	7.2	5.256			PCR mix 2x	Homemade		1000 µL	0.01	10	summer 2022
	Wash solution (ml)	96	0	0			Proteinase K	NEB	P8107S	2000 µL	0.05	100	summer 2022
Regeneration	Aluminium Cover	3	2.9985	2.18891			PCR strips 200µl	Biobasic	F601550-0001	125	0.4888	61.1	summer 2022
	p200 tips	72	0.65808	0.480398			Nxt_A_5F primer	IDT	NA	1 µmole	37.7	37.7	summer 2022
	NaOH 1N + 0,15% Triton X-100 (ml)	28.8	0	0			Nxt_B_5F primer	IDT	NA	1 µmole	31.2	31.2	summer 2022
	HCl 1,5N + 0,15% Triton X-100 (ml)	19.2	0	0
Librairies	PCR Plates (96 wells)	5	10.995	8.02635
	Aluminium Covers	8	7.996	5.83708
	Strips (8 wells)	4	1.9552	1.4273
	p200 Tips	977	8.92978	6.51874
	NEBNext® Ultra™ II DNA Library Prep Kit for Illumina® (reaction)	9.6	139.68	101.966
	Nxt_Adapters (4 µM) (µl)	96	0.5	0.365
	Nxt_A primer (20 µM) (µl)	768	0.579072	0.422723
	Nxt_B primer (20 µM) (µl)	768	0.479232	0.349839
	Nxt_IDT8_i5_xxx primer (20 µM) (µl)	192	0.5	0.365
	Nxt_IDT8_i7_xxx primer (20 µM) (µl)	192	0.5	0.365
	PCR mix 2X (µl)	3224	32.24	23.5352
	SPRI Beads (µl)	160	4.07883	2.97754
		total	295.812	215.943
		25	$
		1250	µL 20 µM
		0.02	$/µL

## Sheet: Classic_Protocol_Calc
Protocol for 96 samples	Step	Time (m) per 96 sample
Conjugation	Start Donor	5	1305
	Start recipients	60
	Centrifuge donor	10
	Centrifuge recipient	120
	Ressupention and distribution	30
	Centrifugation of mixed cells	120
	Plating on pétris	30
	Drying	60
	Incubation	120
	Ressuspention	300
	Transfer to tubes	60
	Passage 2	60
	Passage 3	60
	Passage 4	60
	Glycerol stock	30
	Passage 5	60
	Centrifuge	60
	Remove supernatant	60
DNA extraction	Add lysis solution and resuspend	120	500
	Incubation at 55C	60
	Add ethanol and transfert to the silica tubes	60
	Centrifuges	60
	Wash steps	60
	Add Elution buffer and incubate at 55C	80
	Centrifuge	60
Librairies	Prep and distribute FS Mix	15	185
	Incubation	45
	Prep and distribute ligation Mix	5
	Incubation	40
	Prep and distribute PCR_1 mix	10
	PCR_1	30
	Prep and distribute PCR_2 mix	10
	PCR_2	10
	Pool and SPRI	20
Total time for a plate		1990
Time per sample		20.7292
