# Supplementary material for: Enabling low-cost and robust essentiality studies with high-throughput transposon mutagenesis (HTTM)
Source: PLoS One. 2023 Apr 11;18(4):e0283990. doi: 10.1371/journal.pone.0283990 (PMC10089323; doi:10.1371/journal.pone.0283990)
Supplement: S3 File — (XLSX) [file pone.0283990.s003.xlsx]

## Sheet: Replicates_Conjugation_Stats
			In 5µl			Total
	Condition	Sample	Donor	Recipients	Mutants	Donor	Recipients	Mutants	Average mutants		D/R	Mob/D	Efficiency	Afficiency Average	Efficiency StDev
	BW25113 in EZR	1	3000000	13000000	200000	240000000	1040000000	16000000	30600000		0.230769	0.0666667	0.0153846	0.0365713	0.0422552
		2	5000000	7000000	300000	400000000	560000000	24000000			0.714286	0.06	0.0428571
		3	5000000	11000000	200000	400000000	880000000	16000000			0.454545	0.04	0.0181818
		4	4000000	10000000	400000	320000000	800000000	32000000			0.4	0.1	0.04
		5	5000000	5000000	400000	400000000	400000000	32000000			1	0.08	0.08
		6	3600000	11000000	300000	288000000	880000000	24000000			0.327273	0.0833333	0.0272727
		7	4000000	21000000	200000	320000000	1680000000	16000000			0.190476	0.05	0.00952381
		8	5000000	12000000	200000	400000000	960000000	16000000			0.416667	0.04	0.0166667
		9	1800000	4000000	300000	144000000	320000000	24000000			0.45	0.166667	0.075
		10	1000000	21000000	240000	80000000	1680000000	19200000			0.047619	0.24	0.0114286
		11	5000000	22000000	500000	400000000	1760000000	40000000			0.227273	0.1	0.0227273
		12	10000000	7000000	300000	800000000	560000000	24000000			1.42857	0.03	0.0428571
		13	4000000	9000000	200000	320000000	720000000	16000000			0.444444	0.05	0.0222222
		14	5000000	9000000	110000	400000000	720000000	8800000			0.555556	0.022	0.0122222
		15	9000000	5000000	230000	720000000	400000000	18400000			1.8	0.0255556	0.046
		16	1000000	14000000	3000000	80000000	1120000000	240000000			0.0714286	3	0.214286
		17	1000000	7000000	300000	80000000	560000000	24000000			0.142857	0.3	0.0428571
		18	2000000	7000000	200000	160000000	560000000	16000000			0.285714	0.1	0.0285714
		19	5000000	12000000	200000	400000000	960000000	16000000			0.416667	0.04	0.0166667
		20	2000000	12000000	300000	160000000	960000000	24000000			0.166667	0.15	0.025
		21	8000000	17000000	300000	640000000	1360000000	24000000			0.470588	0.0375	0.0176471
		22	5000000	16000000	400000	400000000	1280000000	32000000			0.3125	0.08	0.025
		23	4000000	17000000	300000	320000000	1360000000	24000000			0.235294	0.075	0.0176471
		24	2000000	13000000	100000	160000000	1040000000	8000000			0.153846	0.05	0.00769231
