# Supplementary material for: Enabling low-cost and robust essentiality studies with high-throughput transposon mutagenesis (HTTM)
Source: PLoS One. 2023 Apr 11;18(4):e0283990. doi: 10.1371/journal.pone.0283990 (PMC10089323; doi:10.1371/journal.pone.0283990)
Supplement: S4 File — (XLSX) [file pone.0283990.s004.xlsx]

## Sheet: Insertion_Index_Correl_Spearman
	Sample_1	Sample_2	Sample_3	Sample_4	Sample_5	Sample_6	Sample_7	Sample_8	Sample_9	Sample_10	Sample_11	Sample_12	Sample_13	Sample_14	Sample_15	Sample_16	Sample_17	Sample_18	Sample_19	Sample_20	Sample_21	Sample_22	Sample_23	Sample_24	Average	StDev
Sample_1	1	0.919	0.919	0.919	0.912	0.913	0.913	0.918	0.913	0.914	0.918	0.918	0.914	0.913	0.916	0.915	0.921	0.913	0.917	0.92	0.91	0.918	0.915	0.913	0.942293	0.00929025
Sample_2	0.919	1	0.95	0.949	0.944	0.944	0.942	0.948	0.944	0.947	0.947	0.95	0.945	0.948	0.945	0.947	0.949	0.946	0.944	0.948	0.937	0.941	0.944	0.943
Sample_3	0.919	0.95	1	0.951	0.949	0.948	0.945	0.953	0.943	0.944	0.949	0.952	0.945	0.949	0.947	0.947	0.95	0.951	0.948	0.951	0.939	0.945	0.948	0.945
Sample_4	0.919	0.949	0.951	1	0.951	0.949	0.944	0.952	0.943	0.944	0.947	0.953	0.945	0.949	0.944	0.951	0.95	0.95	0.945	0.953	0.936	0.941	0.945	0.941
Sample_5	0.912	0.944	0.949	0.951	1	0.949	0.945	0.95	0.943	0.945	0.947	0.952	0.942	0.951	0.944	0.95	0.949	0.952	0.943	0.951	0.935	0.94	0.946	0.943
Sample_6	0.913	0.944	0.948	0.949	0.949	1	0.946	0.949	0.942	0.944	0.947	0.949	0.94	0.95	0.945	0.948	0.948	0.953	0.944	0.951	0.935	0.939	0.948	0.944
Sample_7	0.913	0.942	0.945	0.944	0.945	0.946	1	0.945	0.941	0.941	0.945	0.945	0.936	0.944	0.942	0.942	0.945	0.945	0.941	0.946	0.933	0.938	0.945	0.94
Sample_8	0.918	0.948	0.953	0.952	0.95	0.949	0.945	1	0.943	0.945	0.95	0.952	0.944	0.95	0.947	0.949	0.951	0.951	0.944	0.952	0.936	0.94	0.946	0.943
Sample_9	0.913	0.944	0.943	0.943	0.943	0.942	0.941	0.943	1	0.94	0.943	0.945	0.938	0.943	0.937	0.942	0.941	0.944	0.939	0.948	0.934	0.936	0.943	0.94
Sample_10	0.914	0.947	0.944	0.944	0.945	0.944	0.941	0.945	0.94	1	0.946	0.947	0.938	0.944	0.941	0.944	0.945	0.945	0.939	0.947	0.934	0.937	0.944	0.94
Sample_11	0.918	0.947	0.949	0.947	0.947	0.947	0.945	0.95	0.943	0.946	1	0.949	0.941	0.948	0.945	0.948	0.948	0.949	0.945	0.95	0.937	0.943	0.946	0.945
Sample_12	0.918	0.95	0.952	0.953	0.952	0.949	0.945	0.952	0.945	0.947	0.949	1	0.943	0.952	0.948	0.949	0.953	0.952	0.947	0.953	0.938	0.942	0.947	0.946
Sample_13	0.914	0.945	0.945	0.945	0.942	0.94	0.936	0.944	0.938	0.938	0.941	0.943	1	0.944	0.939	0.945	0.943	0.947	0.94	0.946	0.932	0.934	0.941	0.943
Sample_14	0.913	0.948	0.949	0.949	0.951	0.95	0.944	0.95	0.943	0.944	0.948	0.952	0.944	1	0.947	0.947	0.951	0.952	0.947	0.951	0.936	0.94	0.947	0.945
Sample_15	0.916	0.945	0.947	0.944	0.944	0.945	0.942	0.947	0.937	0.941	0.945	0.948	0.939	0.947	1	0.943	0.947	0.946	0.944	0.948	0.936	0.94	0.944	0.938
Sample_16	0.915	0.947	0.947	0.951	0.95	0.948	0.942	0.949	0.942	0.944	0.948	0.949	0.945	0.947	0.943	1	0.948	0.951	0.944	0.953	0.939	0.937	0.946	0.942
Sample_17	0.921	0.949	0.95	0.95	0.949	0.948	0.945	0.951	0.941	0.945	0.948	0.953	0.943	0.951	0.947	0.948	1	0.95	0.946	0.952	0.936	0.943	0.948	0.942
Sample_18	0.913	0.946	0.951	0.95	0.952	0.953	0.945	0.951	0.944	0.945	0.949	0.952	0.947	0.952	0.946	0.951	0.95	1	0.946	0.954	0.939	0.941	0.947	0.944
Sample_19	0.917	0.944	0.948	0.945	0.943	0.944	0.941	0.944	0.939	0.939	0.945	0.947	0.94	0.947	0.944	0.944	0.946	0.946	1	0.948	0.937	0.941	0.944	0.94
Sample_20	0.92	0.948	0.951	0.953	0.951	0.951	0.946	0.952	0.948	0.947	0.95	0.953	0.946	0.951	0.948	0.953	0.952	0.954	0.948	1	0.937	0.942	0.95	0.945
Sample_21	0.91	0.937	0.939	0.936	0.935	0.935	0.933	0.936	0.934	0.934	0.937	0.938	0.932	0.936	0.936	0.939	0.936	0.939	0.937	0.937	1	0.932	0.935	0.933
Sample_22	0.918	0.941	0.945	0.941	0.94	0.939	0.938	0.94	0.936	0.937	0.943	0.942	0.934	0.94	0.94	0.937	0.943	0.941	0.941	0.942	0.932	1	0.942	0.934
Sample_23	0.915	0.944	0.948	0.945	0.946	0.948	0.945	0.946	0.943	0.944	0.946	0.947	0.941	0.947	0.944	0.946	0.948	0.947	0.944	0.95	0.935	0.942	1	0.943
Sample_24	0.913	0.943	0.945	0.941	0.943	0.944	0.94	0.943	0.94	0.94	0.945	0.946	0.943	0.945	0.938	0.942	0.942	0.944	0.94	0.945	0.933	0.934	0.943	1

## Sheet: Insertion_Index_table
gene	Sample_10_E	Sample_11_E	Sample_12_E	Sample_13_E	Sample_14_E	Sample_15_E	Sample_16_E	Sample_17_E	Sample_18_E	Sample_19_E	Sample_1_P_E	Sample_20_E	Sample_21_E	Sample_22_E	Sample_23_E	Sample_24_E	Sample_2_P_E	Sample_3_P_E	Sample_4_P_E	Sample_5_P_E	Sample_6_P_E	Sample_7_P_E	Sample_8_P_E	Sample_9_P_E
thrL	0	0	0	0	0	0	0	0	0	0	0	0	0	0	0	0	0	0	0	0	0	0	0	0
thrA	0	0	0.000812348	0.000406174	0.000812348	0.000812348	0.00121852	0	0.000406174	0.00121852	0.000406174	0.000406174	0.000812348	0.000406174	0	0.000406174	0.000812348	0.000812348	0	0.000812348	0.000812348	0.000406174	0	0.0016247
thrB	0	0	0.00107296	0	0	0	0.00107296	0	0	0.00107296	0	0	0.00107296	0.00107296	0	0.00107296	0.00107296	0.00107296	0	0	0	0	0	0.00107296
thrC	0	0	0.000777605	0	0	0	0.000777605	0	0	0	0	0.000777605	0	0.000777605	0	0	0	0.000777605	0.000777605	0	0	0	0	0.000777605
yaaX	0.0574324	0.0371622	0.0608108	0.027027	0.0608108	0.0506757	0.0371622	0.027027	0.0472973	0.0405405	0.0202703	0.0574324	0.00337838	0.0337838	0.027027	0.027027	0.027027	0.0405405	0.0405405	0.0405405	0.0439189	0.0337838	0.0540541	0.0168919
yaaA	0.0451031	0.0296392	0.0528351	0.0335052	0.0554124	0.0347938	0.0244845	0.0438144	0.0515464	0.0296392	0.0219072	0.0438144	0.0270619	0.0283505	0.0399485	0.0231959	0.0386598	0.0515464	0.0270619	0.0347938	0.0425258	0.0270619	0.0399485	0.0347938
yaaJ	0.0440559	0.0447552	0.0594406	0.0468531	0.058042	0.0538462	0.0454545	0.0517483	0.0454545	0.0440559	0.0244755	0.051049	0.0363636	0.0356643	0.0426573	0.0440559	0.0496503	0.0601399	0.0475524	0.0531469	0.0524476	0.0482517	0.0566434	0.0440559
talB	0.0356768	0.0325289	0.043022	0.0241343	0.0409234	0.0335782	0.0377754	0.04617	0.0535152	0.0356768	0.00944386	0.0482686	0.0251836	0.0251836	0.0419727	0.0241343	0.0325289	0.0377754	0.0356768	0.0398741	0.0409234	0.043022	0.0398741	0.0356768
mog	0.0306644	0.0289608	0.0596252	0.0357751	0.032368	0.0408859	0.0306644	0.0289608	0.0357751	0.0272572	0.0221465	0.044293	0.0187394	0.0289608	0.0357751	0.0272572	0.0340716	0.0528109	0.0408859	0.0494037	0.044293	0.0255537	0.0459966	0.032368
satP	0.0512367	0.0600707	0.0706714	0.0512367	0.0706714	0.0565371	0.0530035	0.0724382	0.065371	0.0583039	0.0318021	0.0777385	0.0388693	0.0636042	0.0583039	0.0353357	0.0547703	0.0706714	0.0724382	0.0671378	0.0706714	0.0530035	0.065371	0.0530035
yaaW	0.0462833	0.0575035	0.0743338	0.0448808	0.0575035	0.0462833	0.0575035	0.0631136	0.0575035	0.0490884	0.026648	0.0659187	0.0336606	0.0420757	0.058906	0.0406732	0.056101	0.0631136	0.0645161	0.0673212	0.058906	0.0532959	0.0631136	0.0617111
yaaI	0.0668317	0.0693069	0.106436	0.0915842	0.111386	0.10396	0.0891089	0.0866337	0.101485	0.0792079	0.0445545	0.10396	0.0668317	0.0767327	0.0841584	0.0668317	0.0841584	0.111386	0.0891089	0.0891089	0.10396	0.0915842	0.123762	0.0915842
dnaK	0	0	0.00104384	0	0	0	0	0	0	0.000521921	0	0	0	0	0.000521921	0.00104384	0	0	0.000521921	0	0.00104384	0	0.00104384	0
dnaJ	0.0371681	0.0380531	0.0486726	0.0221239	0.0522124	0.0336283	0.0336283	0.0433628	0.0486726	0.0345133	0.0123894	0.0504425	0.019469	0.0292035	0.0362832	0.0150442	0.0345133	0.0504425	0.0292035	0.0336283	0.0371681	0.0292035	0.0584071	0.0380531
mokC	0.0813397	0.114833	0.119617	0.062201	0.110048	0.0956938	0.100478	0.0956938	0.100478	0.0956938	0.0382775	0.105263	0.0669856	0.114833	0.100478	0.0813397	0.114833	0.105263	0.0956938	0.124402	0.0909091	0.100478	0.0956938	0.0956938
hokC	0.0197368	0.0723684	0.0855263	0.0197368	0.0460526	0.0592105	0.0592105	0.0263158	0.0592105	0.0657895	0.0263158	0.0723684	0.0460526	0.0526316	0.0592105	0.0460526	0.0657895	0.0460526	0.0460526	0.0460526	0.0592105	0.0460526	0.0657895	0.0592105
sokC	0.111111	0.0740741	0.111111	0.0925926	0.12963	0.111111	0.111111	0.0925926	0.111111	0.148148	0.0925926	0.12963	0.0925926	0.0740741	0.111111	0.0925926	0.166667	0.185185	0.111111	0.0740741	0.12963	0.111111	0.111111	0.111111
nhaA	0.0411664	0.0531732	0.0728988	0.0523156	0.0694683	0.0591767	0.0454545	0.0660377	0.0574614	0.0428816	0.0231561	0.0737564	0.042024	0.0360206	0.051458	0.0454545	0.0480274	0.0651801	0.0591767	0.0617496	0.0591767	0.0523156	0.0651801	0.0531732
nhaR	0.039779	0.0618785	0.0685083	0.0519337	0.0718232	0.0563536	0.0629834	0.0618785	0.0541436	0.0508287	0.0265193	0.0596685	0.0320442	0.040884	0.0629834	0.040884	0.0640884	0.0552486	0.0607735	0.0696133	0.0475138	0.0674033	0.0662983	0.0519337
rpsT	0	0	0	0	0	0	0	0	0	0	0	0	0	0	0	0	0	0	0	0	0	0	0	0
yaaY	0.00458716	0.0275229	0.0275229	0.0229358	0.0321101	0.0229358	0.0183486	0.0275229	0.0275229	0.0275229	0.00917431	0.0321101	0.00458716	0.0229358	0.0137615	0.00458716	0.0275229	0.00917431	0.0366972	0.0229358	0.0321101	0.0229358	0.0321101	0.0137615
ribF	0.0010627	0	0.0010627	0	0	0	0	0	0	0	0	0	0	0	0	0	0	0	0	0	0	0	0	0
ileS	0	0	0.000355114	0	0	0	0	0	0	0	0	0	0	0	0	0.000355114	0	0	0	0	0.000355114	0.000355114	0	0
lspA	0	0	0	0	0	0	0	0	0	0.00202429	0	0.00202429	0	0	0.00202429	0	0	0.00202429	0	0	0	0	0	0
fkpB	0.00222717	0.00668151	0.0111359	0.00668151	0.0111359	0.00668151	0.00668151	0.00890869	0.00668151	0.00445434	0	0.00890869	0.00890869	0.00445434	0.00222717	0.00445434	0.00668151	0.00668151	0.00222717	0.00445434	0.00890869	0.0111359	0.00890869	0.0111359
ispH	0	0	0	0	0	0	0.00105263	0	0	0.00210526	0	0	0	0	0	0	0	0	0	0	0	0	0	0
rihC	0.0284464	0.0339168	0.0426696	0.0382932	0.0557987	0.0328228	0.0328228	0.0415755	0.0415755	0.02407	0.0142232	0.0328228	0.0142232	0.0273523	0.036105	0.0273523	0.0437637	0.0503282	0.0437637	0.0350109	0.0284464	0.0306346	0.0404814	0.0317287
dapB	0	0	0	0	0	0	0	0	0	0	0	0	0	0	0	0	0	0	0	0	0.00121803	0	0	0
carA	0.0174216	0.021777	0.0391986	0.0243902	0.0374564	0.0374564	0.0296167	0.0348432	0.0348432	0.0278746	0.0130662	0.0348432	0.0200348	0.0252613	0.0270035	0.0156794	0.0304878	0.03223	0.0243902	0.0313589	0.0313589	0.0304878	0.0383275	0.0252613
carB	0.0245265	0.0316672	0.0388078	0.0291835	0.0403601	0.0273207	0.0347718	0.0372555	0.0403601	0.0270102	0.0139708	0.0357032	0.0204905	0.0198696	0.0319776	0.024837	0.0316672	0.0372555	0.0310463	0.0347718	0.0325986	0.0310463	0.0391183	0.0232847
caiF	0.134177	0.174684	0.220253	0.149367	0.18481	0.156962	0.212658	0.177215	0.167089	0.164557	0.0708861	0.212658	0.139241	0.146835	0.156962	0.126582	0.194937	0.194937	0.179747	0.189873	0.174684	0.177215	0.194937	0.167089
caiE	0.0254237	0.0389831	0.0525424	0.0305085	0.0338983	0.0288136	0.040678	0.0338983	0.0355932	0.0305085	0.0169492	0.0457627	0.0169492	0.0322034	0.0423729	0.0355932	0.0322034	0.0525424	0.0288136	0.0338983	0.0271186	0.0389831	0.0389831	0.0389831
caiD	0.0624204	0.0713376	0.0853503	0.0547771	0.0840764	0.0713376	0.0751592	0.0598726	0.0789809	0.0789809	0.0280255	0.0828025	0.0394904	0.0509554	0.077707	0.0509554	0.0751592	0.0751592	0.0726115	0.0802548	0.0904459	0.0675159	0.0955414	0.0726115
caiC	0.0476497	0.0573084	0.0650354	0.045718	0.0592402	0.0579524	0.0450741	0.0540889	0.0663232	0.0463619	0.0264005	0.0540889	0.0341275	0.0482936	0.0521571	0.0392788	0.0560206	0.0598841	0.0540889	0.0631037	0.0624598	0.0476497	0.0573084	0.037991
caiB	0.0386196	0.0525883	0.0665571	0.0443714	0.0542317	0.0451931	0.0493016	0.0460148	0.0591619	0.042728	0.0156122	0.0542317	0.0262942	0.0410846	0.0394412	0.0336894	0.0419063	0.0608053	0.0394412	0.0517666	0.0575185	0.0419063	0.0451931	0.0419063
caiA	0.0359019	0.0420315	0.0481611	0.0367776	0.0472855	0.0437828	0.033275	0.0376532	0.0490368	0.0350263	0.0105079	0.0429072	0.0183888	0.0271454	0.0411559	0.0210158	0.0323993	0.0446585	0.0411559	0.0455342	0.0499124	0.0411559	0.0481611	0.0429072
caiT	0.0779392	0.100396	0.124174	0.0891678	0.106341	0.0924703	0.0752972	0.0944518	0.101057	0.0898283	0.0396301	0.104359	0.0739762	0.0620872	0.0865258	0.0825627	0.0957728	0.10502	0.0911493	0.0984148	0.0918098	0.0845443	0.111625	0.0825627
fixA	0.0831169	0.1	0.122078	0.0896104	0.109091	0.109091	0.105195	0.107792	0.119481	0.101299	0.0415584	0.102597	0.0714286	0.0935065	0.0896104	0.087013	0.105195	0.116883	0.102597	0.106494	0.101299	0.0896104	0.11039	0.0922078
fixB	0.031881	0.0435707	0.0478215	0.0467588	0.0478215	0.0435707	0.042508	0.042508	0.0573858	0.042508	0.0127524	0.0510096	0.0233794	0.0371945	0.0340064	0.0329437	0.0393199	0.0435707	0.0467588	0.0393199	0.042508	0.0308183	0.0456961	0.031881
fixC	0.0155521	0.0217729	0.033437	0.0186625	0.0241058	0.0287714	0.0202177	0.0209953	0.0264386	0.0209953	0.00544323	0.0233281	0.0155521	0.0178849	0.0248834	0.0202177	0.0225505	0.0272162	0.0272162	0.0241058	0.0241058	0.0287714	0.0311042	0.0217729
fixX	0.0209059	0.0243902	0.0557491	0.0313589	0.0278746	0.0139373	0.0313589	0.0348432	0.0348432	0.0243902	0.010453	0.0383275	0.010453	0.0209059	0.0278746	0.0348432	0.0418118	0.0313589	0.0243902	0.0418118	0.0452962	0.0139373	0.0313589	0.0209059
yaaU	0.0323065	0.0368144	0.0503381	0.0390684	0.0533434	0.0413223	0.0368144	0.0443276	0.0480841	0.0390684	0.0172802	0.0368144	0.0240421	0.0195342	0.0338092	0.0368144	0.0413223	0.0488355	0.0390684	0.0420736	0.0360631	0.0413223	0.0458302	0.02855
kefF	0.0264151	0.045283	0.054717	0.0339623	0.0471698	0.045283	0.0471698	0.0471698	0.0471698	0.0415094	0.0150943	0.054717	0.0377358	0.0339623	0.0490566	0.0396226	0.045283	0.054717	0.0339623	0.045283	0.0471698	0.0377358	0.0584906	0.0396226
kefC	0.0247046	0.0311493	0.0402793	0.0257787	0.0386681	0.0273899	0.0306122	0.0322234	0.0306122	0.0263158	0.0123523	0.0338346	0.0145005	0.0273899	0.0263158	0.0241676	0.0327605	0.0322234	0.0263158	0.0349087	0.0365199	0.0263158	0.038131	0.0220193
folA	0	0	0	0	0	0	0.00208768	0	0	0	0	0	0	0	0	0	0	0	0	0	0	0.00208768	0	0
apaH	0.0023753	0	0	0	0	0.00118765	0	0	0	0	0	0.00118765	0	0	0	0	0	0	0	0.00118765	0.00118765	0.00118765	0.00118765	0.00118765
apaG	0.0106101	0.0132626	0.0265252	0.00795756	0.0238727	0.0185676	0.0132626	0.0106101	0.0265252	0.00795756	0.00795756	0.0238727	0.0106101	0.0132626	0.0185676	0.00795756	0.0132626	0.0159151	0.0159151	0.00795756	0.0132626	0.0185676	0.00530504	0.0185676
rsmA	0.00487211	0.0109622	0.0170524	0.0109622	0.0194884	0.00974421	0.00730816	0.0109622	0.0158343	0.0109622	0.00609013	0.0121803	0.00852619	0.00852619	0.00730816	0.00974421	0.0146163	0.00974421	0.00974421	0.0194884	0.0121803	0.00974421	0.0109622	0.0121803
pdxA	0	0	0	0	0.00202224	0	0.00303337	0	0	0	0	0	0	0.00101112	0.00101112	0	0	0	0	0.00101112	0	0	0	0
surA	0.000777605	0.00233281	0.00311042	0.00233281	0.00311042	0.00311042	0.000777605	0.00155521	0.000777605	0.000777605	0.00155521	0.00233281	0.00233281	0.00155521	0.00233281	0.00233281	0.00155521	0.00233281	0.000777605	0.00233281	0.00233281	0.000777605	0.00466563	0.000777605
lptD	0	0	0	0	0.000424809	0.000424809	0	0	0.000424809	0.000424809	0	0.000849618	0	0	0	0.000424809	0	0	0.000849618	0	0	0	0.000424809	0
djlA	0.0527607	0.0417178	0.0674847	0.0404908	0.0552147	0.0453988	0.0368098	0.0478528	0.0552147	0.0490798	0.0208589	0.0588957	0.0319018	0.0417178	0.0515337	0.0429448	0.0466258	0.0588957	0.0404908	0.0650307	0.0490798	0.0478528	0.0515337	0.0441718
yabP	0.197516	0.2	0.245963	0.190062	0.253416	0.212422	0.212422	0.22236	0.219876	0.186335	0.129193	0.227329	0.151553	0.165217	0.206211	0.193789	0.218634	0.221118	0.221118	0.231056	0.242236	0.219876	0.249689	0.198758
rluA	0.0333839	0.0409712	0.0576631	0.0394537	0.0379363	0.0379363	0.0409712	0.0394537	0.0409712	0.0273141	0.0212443	0.0546282	0.0227618	0.0257967	0.0394537	0.0318665	0.0500759	0.0424886	0.0409712	0.0379363	0.0364188	0.0288316	0.0531108	0.0409712
rapA	0.0523056	0.053682	0.0602202	0.0498968	0.056435	0.0440468	0.0512732	0.0636614	0.0643496	0.0457674	0.0271851	0.0660702	0.0395733	0.0509291	0.050585	0.044735	0.0519615	0.0591879	0.0578114	0.0581555	0.0488644	0.0437027	0.0619408	0.0540262
polB	0.0331774	0.0408337	0.0489154	0.0357295	0.0455125	0.0425351	0.0404083	0.0408337	0.0404083	0.0306253	0.0216929	0.0497661	0.0250957	0.0382816	0.0404083	0.0361548	0.039983	0.0450872	0.0365802	0.0501914	0.0340281	0.0387069	0.0395576	0.0378562
araD	0.0310192	0.0398818	0.0472674	0.0221566	0.042836	0.0310192	0.0354505	0.0354505	0.042836	0.0310192	0.0192024	0.0295421	0.0162482	0.028065	0.0192024	0.0221566	0.0369276	0.0472674	0.028065	0.0354505	0.0354505	0.028065	0.042836	0.0324963
araC	0.0307517	0.0307517	0.0455581	0.0216401	0.0489749	0.0273349	0.0387244	0.0296128	0.0353075	0.0284738	0.0136674	0.046697	0.0216401	0.0307517	0.0170843	0.0273349	0.0375854	0.0364465	0.0364465	0.0375854	0.0261959	0.022779	0.0341686	0.0307517
yabI	0.0196335	0.0248691	0.0366492	0.0157068	0.0366492	0.0274869	0.0196335	0.0235602	0.0196335	0.0157068	0.0026178	0.0301047	0.0170157	0.0183246	0.0143979	0.0170157	0.0248691	0.0222513	0.0196335	0.0248691	0.0340314	0.026178	0.0274869	0.0235602
thiQ	0.0243553	0.030086	0.034384	0.0243553	0.0286533	0.0243553	0.0243553	0.025788	0.025788	0.0157593	0.0100287	0.0243553	0.0186246	0.017192	0.0200573	0.012894	0.025788	0.025788	0.0157593	0.0415473	0.0272206	0.0229226	0.0286533	0.0272206
thiP	0.0310559	0.0347826	0.047205	0.026087	0.0403727	0.0354037	0.0372671	0.0329193	0.0335404	0.0285714	0.0186335	0.0329193	0.0180124	0.0304348	0.0285714	0.0248447	0.036646	0.0428571	0.0298137	0.0378882	0.0347826	0.0242236	0.0378882	0.0236025
thiB	0.0274669	0.0244151	0.0488301	0.0295015	0.0427263	0.0264496	0.0386572	0.0325534	0.0437436	0.0305188	0.0101729	0.0254323	0.0183113	0.0162767	0.0254323	0.017294	0.0315361	0.0366226	0.0315361	0.0386572	0.0427263	0.0264496	0.0284842	0.0264496
sgrR	0.0320242	0.0320242	0.0386707	0.0296073	0.0404834	0.0283988	0.0386707	0.029003	0.0386707	0.0277946	0.0169184	0.0362538	0.0187311	0.0259819	0.0271903	0.0241692	0.0308157	0.0356495	0.0302115	0.0350453	0.0422961	0.0302115	0.0356495	0.0356495
sgrS	0.0309735	0.0575221	0.0486726	0.0265487	0.0619469	0.0442478	0.0442478	0.039823	0.0486726	0.0486726	0.0265487	0.0575221	0.0221239	0.0221239	0.0265487	0.0309735	0.0442478	0.0353982	0.039823	0.0265487	0.039823	0.0442478	0.039823	0.0353982
sgrT	0.0229008	0.0534351	0.0381679	0.0381679	0.0687023	0.0305344	0.0305344	0.0458015	0.0610687	0.0381679	0.0381679	0.0534351	0.0152672	0.00763359	0.0152672	0.0381679	0.0458015	0.0534351	0.0381679	0.0305344	0.0305344	0.0534351	0.0534351	0.0381679
setA	0.0475382	0.0534805	0.0696095	0.049236	0.0840407	0.0449915	0.0611205	0.0534805	0.0560272	0.0526316	0.0322581	0.057725	0.0297114	0.0373514	0.0543294	0.049236	0.0500849	0.0679117	0.0560272	0.0611205	0.0704584	0.0475382	0.0704584	0.0500849
leuD	0.0247934	0.0280992	0.0380165	0.0247934	0.0347107	0.0181818	0.0247934	0.0181818	0.0198347	0.0214876	0.00991736	0.0380165	0.0198347	0.0165289	0.0363636	0.0198347	0.0231405	0.0264463	0.0247934	0.0231405	0.031405	0.0247934	0.0280992	0.0198347
leuC	0.025	0.0278571	0.0407143	0.0328571	0.0421429	0.0307143	0.0271429	0.0328571	0.0307143	0.0292857	0.0107143	0.0364286	0.0242857	0.0257143	0.03	0.025	0.0307143	0.03	0.0328571	0.0364286	0.03	0.0321429	0.0364286	0.0257143
leuB	0.0256645	0.0265811	0.0375802	0.0284143	0.0421632	0.0265811	0.0293309	0.0265811	0.0348304	0.0210816	0.0100825	0.04033	0.020165	0.0164986	0.0229148	0.0192484	0.0256645	0.0394134	0.0320807	0.0348304	0.0293309	0.0284143	0.0274977	0.0302475
leuA	0.0305538	0.0502864	0.0598345	0.0420115	0.0515595	0.0439211	0.0407384	0.0490134	0.0502864	0.0362826	0.0203692	0.0471038	0.0324634	0.0330999	0.0324634	0.0267346	0.0420115	0.0534691	0.0451941	0.0356461	0.0413749	0.0432845	0.0528326	0.0369192
leuL	0.151163	0.151163	0.209302	0.151163	0.197674	0.116279	0.151163	0.162791	0.186047	0.116279	0.0581395	0.151163	0.151163	0.174419	0.151163	0.104651	0.127907	0.174419	0.197674	0.151163	0.139535	0.174419	0.186047	0.127907
leuO	0.21928	0.228814	0.273305	0.222458	0.273305	0.216102	0.252119	0.260593	0.256356	0.207627	0.117585	0.266949	0.191737	0.199153	0.21822	0.198093	0.231992	0.261653	0.242585	0.256356	0.242585	0.233051	0.274364	0.228814
ilvI	0.037123	0.0452436	0.0574246	0.0452436	0.0493039	0.0423434	0.0516241	0.0516241	0.0562645	0.037703	0.0197216	0.0481439	0.0266821	0.0353828	0.0440835	0.037703	0.0435035	0.050464	0.0516241	0.0522042	0.0446636	0.0458237	0.0545244	0.0458237
ilvH	0.0529532	0.0794297	0.089613	0.0549898	0.0773931	0.0529532	0.0672098	0.0733198	0.0794297	0.0610998	0.0346232	0.0936864	0.0448065	0.0529532	0.0570265	0.0407332	0.0549898	0.10387	0.0773931	0.0835031	0.0794297	0.0692464	0.0814664	0.0549898
cra	0.0189243	0.0278884	0.0258964	0.0219124	0.0328685	0.0268924	0.0338645	0.0308765	0.0388446	0.0258964	0.0119522	0.0288845	0.0119522	0.0209163	0.0219124	0.0179283	0.0179283	0.0358566	0.0278884	0.0378486	0.0298805	0.0388446	0.0408367	0.0229084
mraZ	0	0	0	0	0	0	0.00436681	0	0	0	0	0	0	0	0	0	0	0	0	0	0.00218341	0.00218341	0	0
rsmH	0	0	0	0	0	0	0	0.0010627	0	0	0	0	0	0	0	0	0	0	0	0.0010627	0	0	0	0
ftsL	0	0	0	0	0	0	0	0	0	0	0	0	0	0	0	0	0	0	0	0	0	0	0	0
ftsI	0	0	0	0	0.000566251	0	0.000566251	0	0	0	0	0	0	0	0	0	0	0	0	0	0	0	0	0
murE	0	0.000672495	0	0	0	0	0	0	0.00134499	0	0	0	0.000672495	0.000672495	0	0	0	0.000672495	0.000672495	0	0	0	0	0
murF	0	0	0	0	0	0	0	0	0	0	0	0	0.00147275	0	0	0	0	0	0	0.000736377	0	0	0	0
mraY	0	0	0	0	0	0.000924214	0	0	0	0	0	0	0	0	0	0	0	0	0	0	0	0	0.000924214	0.000924214
murD	0.000759878	0	0	0	0	0	0	0	0	0	0	0.000759878	0.000759878	0	0	0	0	0	0.000759878	0	0	0.000759878	0	0
ftsW	0	0	0	0	0	0	0	0	0	0	0	0.000803859	0	0	0	0	0	0	0.000803859	0	0	0	0	0
murG	0	0	0.000937207	0	0	0	0	0	0	0	0	0	0	0	0	0	0	0	0	0	0	0	0	0
murC	0	0	0	0	0	0	0	0	0	0	0	0	0	0	0	0	0	0	0	0.000677966	0.000677966	0	0.000677966	0
ddlB	0	0	0	0	0	0	0.00108696	0	0	0	0	0	0	0	0	0	0	0	0	0	0	0	0	0
ftsQ	0	0.00120482	0	0	0.00120482	0	0	0	0	0	0	0	0	0	0	0	0	0	0	0.00120482	0	0	0	0
ftsA	0	0	0	0	0.000792393	0	0	0	0	0	0	0.000792393	0	0	0	0	0	0	0	0	0	0.00158479	0.000792393	0
ftsZ	0	0	0.00086881	0	0	0	0	0	0	0	0	0	0.00086881	0	0	0	0	0.00086881	0	0.00086881	0	0	0	0
lpxC	0	0	0.00109051	0	0	0	0	0	0	0	0	0	0	0	0	0	0	0	0	0.00218103	0.00109051	0	0	0
secM	0	0	0	0	0	0	0	0	0	0	0	0	0	0	0	0	0	0	0	0	0	0	0	0
secA	0	0	0.000739372	0	0.000369686	0	0.000369686	0	0	0.000369686	0	0	0	0	0	0	0.000369686	0	0.000369686	0.000369686	0.000369686	0	0	0.000369686
mutT	0.0231362	0.0308483	0.0385604	0.0179949	0.0437018	0.033419	0.0205656	0.033419	0.0385604	0.0359897	0.0154242	0.033419	0.0205656	0.0308483	0.0257069	0.0231362	0.0308483	0.0462725	0.0231362	0.0308483	0.0359897	0.0411311	0.033419	0.0257069
yacG	0.0101523	0.00507614	0.0101523	0.0253807	0.0101523	0.00507614	0.00507614	0.00507614	0.0203046	0.0101523	0.00507614	0.0304569	0	0.0152284	0.00507614	0.00507614	0.00507614	0.0203046	0.0152284	0.0152284	0	0.0101523	0.0152284	0.0203046
zapD	0.0349933	0.0296097	0.0471063	0.025572	0.0363392	0.0309556	0.0282638	0.0323015	0.0309556	0.0309556	0.0161507	0.0376851	0.0242261	0.0228802	0.0215343	0.0242261	0.0376851	0.0457604	0.0349933	0.039031	0.0282638	0.0336474	0.0376851	0.0323015
coaE	0	0	0	0	0	0	0	0	0	0	0	0	0	0	0	0	0	0	0	0	0	0	0	0
guaC	0.0306807	0.042186	0.0565676	0.042186	0.0479386	0.0575264	0.0450623	0.0450623	0.0479386	0.0325983	0.0172579	0.042186	0.0230105	0.0402685	0.0469799	0.033557	0.0441035	0.0373921	0.0431448	0.0460211	0.0354746	0.0402685	0.0517737	0.0316395
hofC	0.0374376	0.0490849	0.0515807	0.0341098	0.0532446	0.0482529	0.0457571	0.0440932	0.0482529	0.0341098	0.0241265	0.0432612	0.0274542	0.0341098	0.0366057	0.0407654	0.0299501	0.0482529	0.0449251	0.0582363	0.0499168	0.0457571	0.046589	0.0424293
hofB	0.0296029	0.0389892	0.0548736	0.0375451	0.0469314	0.0281588	0.0353791	0.0404332	0.0411552	0.0353791	0.0180505	0.0440433	0.0252708	0.0281588	0.0353791	0.033213	0.0382671	0.0512635	0.032491	0.0433213	0.0310469	0.034657	0.0469314	0.0296029
ppdD	0.0363636	0.0340909	0.0409091	0.0386364	0.05	0.0386364	0.0613636	0.0340909	0.0545455	0.0386364	0.0113636	0.0363636	0.0272727	0.0272727	0.0454545	0.0272727	0.0340909	0.0363636	0.0340909	0.0318182	0.0409091	0.0318182	0.0522727	0.0318182
nadC	0	0	0.00223964	0	0	0	0	0	0	0	0	0.00111982	0	0	0	0	0.00111982	0	0	0.00111982	0	0	0	0.00111982
ampD	0.0181488	0.030853	0.0381125	0.0290381	0.030853	0.0163339	0.0217786	0.030853	0.0217786	0.0199637	0.0163339	0.0344828	0.0163339	0.0235935	0.0199637	0.0217786	0.0362976	0.0417423	0.0254083	0.0272232	0.0217786	0.0163339	0.0181488	0.0326679
ampE	0.0421546	0.0398126	0.057377	0.0351288	0.0480094	0.0362998	0.0386417	0.0456674	0.0409836	0.0339578	0.0175644	0.0351288	0.0163934	0.0234192	0.030445	0.0199063	0.030445	0.0491803	0.0398126	0.0456674	0.0480094	0.0386417	0.0444965	0.0351288
aroP	0.0356883	0.0451566	0.0677349	0.0400583	0.0524399	0.0429716	0.0451566	0.0480699	0.0473416	0.0429716	0.0276766	0.0546249	0.0320466	0.0291333	0.0458849	0.0415149	0.0400583	0.0495266	0.0560816	0.0495266	0.0502549	0.0487983	0.0546249	0.0400583
pdhR	0.0170157	0.0209424	0.0222513	0.0183246	0.0301047	0.013089	0.0209424	0.0235602	0.0222513	0.026178	0.0104712	0.0235602	0.0078534	0.013089	0.0301047	0.0157068	0.0117801	0.0301047	0.0222513	0.0183246	0.0274869	0.026178	0.0274869	0.0222513
aceE	0.011641	0.0157717	0.0180248	0.011641	0.0165227	0.0105145	0.01089	0.0176493	0.0195268	0.0142696	0.00413068	0.0195268	0.0112655	0.00863688	0.0165227	0.00788584	0.0146451	0.0184003	0.0127676	0.0199024	0.0199024	0.0138941	0.0214044	0.0184003
aceF	0.00528541	0.00739958	0.00951374	0.00792812	0.00792812	0.00528541	0.0105708	0.0116279	0.0116279	0.0089852	0.00369979	0.0116279	0.00422833	0.00687104	0.00634249	0.00264271	0.00475687	0.00951374	0.0100423	0.0100423	0.0105708	0.00369979	0.0142706	0.0089852
lpd	0.00632022	0.00632022	0.00421348	0.00280899	0.00702247	0.00351124	0.00702247	0.00702247	0.00842697	0.00140449	0.00210674	0.00632022	0.00210674	0.00210674	0.00421348	0.00210674	0.00491573	0.00983146	0.00280899	0.00842697	0.00632022	0.00632022	0.00772472	0.00632022
yacH	0.0280626	0.0259039	0.0501889	0.0323799	0.0415542	0.0383162	0.0372369	0.0377766	0.0410146	0.0345386	0.0167296	0.0399352	0.0226659	0.0286023	0.0339989	0.0286023	0.0280626	0.0431732	0.0302213	0.0507285	0.0372369	0.0377766	0.0377766	0.0296816
acnB	0.0107817	0.0157874	0.0161725	0.0111667	0.0207932	0.0134771	0.0115518	0.0169426	0.0180978	0.0123219	0.00616095	0.019638	0.00539084	0.00924143	0.00770119	0.00731613	0.0180978	0.0184829	0.0107817	0.0184829	0.013092	0.0150173	0.0157874	0.0134771
yacL	0.0414365	0.0441989	0.0497238	0.0276243	0.0552486	0.0276243	0.019337	0.0220994	0.0497238	0.0276243	0.0248619	0.0469613	0.0331492	0.019337	0.0303867	0.0303867	0.0276243	0.0331492	0.0331492	0.0552486	0.0414365	0.0331492	0.0414365	0.0469613
speD	0.00377834	0.0100756	0.0151134	0.00377834	0.0163728	0.011335	0.00755668	0.0100756	0.0125945	0.00755668	0.00125945	0.0151134	0.00251889	0.0100756	0.0100756	0.011335	0.00881612	0.0163728	0.00629723	0.0201511	0.0239295	0.0138539	0.011335	0.0125945
speE	0.0115473	0.0103926	0.0161663	0.00577367	0.0138568	0.0103926	0.00692841	0.0161663	0.0115473	0.0150115	0.00230947	0.00923788	0.00692841	0.0034642	0.00808314	0.0034642	0.00808314	0.0103926	0.00692841	0.0103926	0.017321	0.0150115	0.0230947	0.0115473
yacC	0.0230548	0.0259366	0.0489914	0.0172911	0.0317003	0.0345821	0.0288184	0.0201729	0.0345821	0.0403458	0.0144092	0.0317003	0.0172911	0.0201729	0.0345821	0.0317003	0.0317003	0.0259366	0.0345821	0.0317003	0.0345821	0.0288184	0.0259366	0.037464
cueO	0.036129	0.0303226	0.0374194	0.0212903	0.036129	0.0335484	0.0258065	0.023871	0.0277419	0.0219355	0.0116129	0.0316129	0.0167742	0.0251613	0.0264516	0.0167742	0.0270968	0.0283871	0.0296774	0.0270968	0.0329032	0.0270968	0.0290323	0.0258065
gcd	0.0338912	0.0414226	0.0430962	0.0330544	0.0405858	0.0309623	0.0364017	0.0393305	0.0430962	0.0380753	0.0138075	0.0439331	0.0192469	0.0317992	0.0322176	0.0292887	0.0322176	0.041841	0.0313808	0.0401674	0.0439331	0.0322176	0.0426778	0.0305439
hpt	0.00373134	0.00373134	0.0130597	0.00746269	0.00559701	0.00746269	0.00932836	0.0130597	0.00746269	0.00559701	0.00373134	0.00746269	0.00373134	0.00559701	0.00373134	0.00373134	0.00373134	0.00932836	0.00746269	0.00932836	0.00373134	0.011194	0.0149254	0.00932836
can	0	0	0.00302115	0	0	0.00151057	0	0	0	0	0	0	0	0	0	0	0	0.00151057	0	0.00151057	0	0.00151057	0	0
yadG	0.0280778	0.0356371	0.0313175	0.0237581	0.0367171	0.0367171	0.0302376	0.0226782	0.0442765	0.0313175	0.0194384	0.0259179	0.0172786	0.0194384	0.0269978	0.0205184	0.0291577	0.0367171	0.024838	0.0313175	0.0259179	0.0291577	0.0388769	0.0237581
yadH	0.0337662	0.0376623	0.0454545	0.0246753	0.0480519	0.0246753	0.0324675	0.0415584	0.0428571	0.0350649	0.0116883	0.0324675	0.0194805	0.0233766	0.0324675	0.0285714	0.0311688	0.0363636	0.0337662	0.0506494	0.0246753	0.0298701	0.038961	0.0311688
yadI	0.0454545	0.0568182	0.0659091	0.0454545	0.0545455	0.0568182	0.05	0.0431818	0.0681818	0.0477273	0.0136364	0.0431818	0.0295455	0.0295455	0.0454545	0.0363636	0.0545455	0.05	0.0590909	0.0704545	0.0477273	0.0431818	0.0545455	0.0613636
yadE	0.0276648	0.0349878	0.0414972	0.0276648	0.0423108	0.0414972	0.0414972	0.0374288	0.0406835	0.0317331	0.0138324	0.0463792	0.0260374	0.0268511	0.0366151	0.0301058	0.0358015	0.0431245	0.0366151	0.0374288	0.0341741	0.0260374	0.0447518	0.0260374
panD	0.0315789	0.0131579	0.0210526	0.0184211	0.0210526	0.0184211	0.0210526	0.0289474	0.0184211	0.0289474	0.00789474	0.0421053	0.00526316	0.0157895	0.0210526	0.0105263	0.0184211	0.0263158	0.00789474	0.0210526	0.0315789	0.0342105	0.0236842	0.0105263
yadD	0.0421286	0.0454545	0.0521064	0.0509978	0.0543237	0.0310421	0.0465632	0.0388027	0.056541	0.04102	0.018847	0.0399113	0.0221729	0.0321508	0.0454545	0.0310421	0.0354767	0.04102	0.0454545	0.0476718	0.0354767	0.0365854	0.0487805	0.0310421
panC	0.0164512	0.0235018	0.0411281	0.0211516	0.0329025	0.0152761	0.0305523	0.0235018	0.0246769	0.027027	0.00470035	0.0329025	0.0188014	0.0235018	0.0293772	0.0152761	0.0246769	0.0376028	0.0305523	0.0317274	0.0293772	0.0352526	0.0434783	0.0235018
panB	0.0289673	0.0390428	0.0528967	0.0377834	0.0503778	0.0251889	0.0465995	0.0352645	0.0403023	0.0327456	0.0176322	0.0503778	0.02267	0.0201511	0.0264484	0.0277078	0.0390428	0.0453401	0.0352645	0.0390428	0.0390428	0.0390428	0.0465995	0.0377834
yadC	0.245557	0.25525	0.319871	0.239903	0.282714	0.256866	0.254443	0.281099	0.291599	0.260097	0.167205	0.291599	0.199515	0.218901	0.248788	0.226979	0.251212	0.277868	0.270598	0.294023	0.28433	0.26252	0.288368	0.240711
yadK	0.201342	0.260067	0.285235	0.221477	0.290268	0.239933	0.263423	0.248322	0.276846	0.234899	0.145973	0.286913	0.197987	0.209732	0.255034	0.223154	0.263423	0.266779	0.258389	0.302013	0.260067	0.244966	0.270134	0.243289
yadL	0.244628	0.295868	0.335537	0.266116	0.319008	0.282645	0.292562	0.282645	0.315702	0.246281	0.165289	0.322314	0.218182	0.22314	0.271074	0.249587	0.276033	0.304132	0.284298	0.323967	0.276033	0.27438	0.330579	0.261157
yadM	0.217926	0.267135	0.29877	0.244288	0.268893	0.233743	0.246046	0.28471	0.272408	0.214411	0.140598	0.267135	0.182777	0.216169	0.260105	0.210896	0.230228	0.272408	0.261863	0.27768	0.275923	0.249561	0.281195	0.230228
htrE	0.182518	0.216789	0.258375	0.184444	0.241432	0.209087	0.214093	0.215633	0.230651	0.197921	0.120139	0.22526	0.157874	0.176357	0.199076	0.174432	0.205622	0.232576	0.220254	0.232191	0.216404	0.206007	0.22757	0.195225
yadV	0.163514	0.175676	0.209459	0.154054	0.194595	0.158108	0.174324	0.197297	0.175676	0.163514	0.0986486	0.182432	0.135135	0.136486	0.182432	0.137838	0.147297	0.185135	0.154054	0.181081	0.175676	0.167568	0.182432	0.167568
yadN	0.208904	0.241438	0.287671	0.200342	0.27226	0.255137	0.226027	0.260274	0.263699	0.238014	0.130137	0.277397	0.160959	0.208904	0.243151	0.202055	0.229452	0.267123	0.234589	0.270548	0.253425	0.261986	0.251712	0.224315
folK	0	0	0	0	0	0	0	0	0	0	0	0	0	0.00208768	0	0	0	0	0	0	0	0.00208768	0.00208768	0
pcnB	0.00286328	0.00286328	0.00429492	0.00214746	0.0035791	0.00286328	0	0.00071582	0.00286328	0.00214746	0.00143164	0.00214746	0.00143164	0.00214746	0.00214746	0.00214746	0.00143164	0.00429492	0.00286328	0.0035791	0.0035791	0.00286328	0	0.00214746
gluQ	0.024838	0.037797	0.0421166	0.0291577	0.0388769	0.0421166	0.0313175	0.0388769	0.0507559	0.0302376	0.012959	0.0421166	0.0280778	0.0280778	0.024838	0.0226782	0.0442765	0.0453564	0.037797	0.0464363	0.0399568	0.0334773	0.0507559	0.0226782
dksA	0.0021978	0.0021978	0.0043956	0	0	0.0021978	0	0.0021978	0.0021978	0.0021978	0	0.0043956	0.0021978	0.0021978	0	0.0021978	0.0021978	0.0043956	0.00659341	0.0021978	0.0021978	0.0043956	0.0021978	0.0021978
sfsA	0.0383523	0.0497159	0.0767045	0.0525568	0.0625	0.046875	0.0511364	0.0568182	0.0681818	0.0539773	0.0269886	0.0767045	0.0269886	0.0454545	0.0568182	0.0454545	0.0369318	0.0724432	0.0511364	0.0625	0.0582386	0.046875	0.0625	0.0525568
ligT	0.0320755	0.045283	0.0396226	0.0358491	0.0377358	0.0301887	0.0358491	0.0301887	0.0377358	0.0339623	0.00566038	0.0358491	0.0320755	0.0245283	0.0509434	0.0169811	0.0283019	0.0415094	0.0358491	0.0339623	0.0358491	0.0339623	0.0339623	0.0358491
hrpB	0.0234664	0.037464	0.0452861	0.0288184	0.0456978	0.0308769	0.0358172	0.0386991	0.0382874	0.0312886	0.0123508	0.0415809	0.0197612	0.0238781	0.0337587	0.0201729	0.0349938	0.0456978	0.0304652	0.0386991	0.0337587	0.032112	0.0378757	0.0304652
mrcB	0.0126283	0.0142068	0.0177585	0.00749803	0.0126283	0.00947119	0.00868193	0.0114444	0.0130229	0.0142068	0.0047356	0.0146014	0.00552486	0.00828729	0.0102605	0.00868193	0.0134175	0.0165746	0.0142068	0.0122336	0.0177585	0.0146014	0.0157853	0.0126283
fhuA	0.037004	0.0374498	0.0432457	0.0312082	0.0481498	0.0441373	0.0365582	0.0468123	0.045029	0.0347749	0.0173874	0.0427998	0.0231832	0.0231832	0.0329915	0.0245207	0.0410165	0.042354	0.0356665	0.0427998	0.0325457	0.0334374	0.0459206	0.031654
fhuC	0.0188206	0.0326223	0.0401506	0.0250941	0.0464241	0.0200753	0.0225847	0.0238394	0.0326223	0.0225847	0.00627353	0.0388959	0.0200753	0.0138018	0.0175659	0.0225847	0.0238394	0.0451694	0.0225847	0.0200753	0.02133	0.0225847	0.033877	0.0326223
fhuD	0.0303371	0.0213483	0.0314607	0.0247191	0.0404494	0.0247191	0.0247191	0.0348315	0.0359551	0.0235955	0.00561798	0.0314607	0.0235955	0.0202247	0.0325843	0.0224719	0.0213483	0.0303371	0.0292135	0.0325843	0.0224719	0.0247191	0.0303371	0.0359551
fhuB	0.0191726	0.0292634	0.0332997	0.0247225	0.0348133	0.025227	0.0272452	0.0257316	0.0257316	0.0237134	0.0105954	0.0297679	0.0151362	0.0227043	0.0257316	0.0211907	0.0237134	0.0338042	0.0272452	0.0282543	0.025227	0.0216953	0.025227	0.0211907
hemL	0.009375	0.0226562	0.0195312	0.009375	0.021875	0.0140625	0.01875	0.0148437	0.0210938	0.0132812	0.003125	0.0210938	0.0101563	0.0078125	0.0164063	0.009375	0.015625	0.0148437	0.0117188	0.0234375	0.0148437	0.0148437	0.025	0.0179687
clcA	0.0387051	0.0422238	0.0555947	0.0436312	0.0548909	0.033779	0.0422238	0.0591133	0.0457424	0.0415201	0.0211119	0.0450387	0.0274455	0.0351865	0.0429275	0.0380014	0.0401126	0.052076	0.0415201	0.0499648	0.0429275	0.0281492	0.0485574	0.0365939
erpA	0.00290698	0.00581395	0	0.00290698	0	0	0	0.00290698	0	0	0	0	0	0.00290698	0	0	0	0	0	0.00290698	0	0.00290698	0.00290698	0
yadS	0.0176565	0.0208668	0.0192616	0.0192616	0.0304976	0.0192616	0.0224719	0.024077	0.024077	0.0176565	0.00802568	0.00802568	0.00963082	0.00963082	0.0272873	0.0128411	0.00963082	0.0176565	0.0160514	0.0256822	0.024077	0.0192616	0.0176565	0.0128411
btuF	0.02375	0.02125	0.0375	0.0175	0.02875	0.025	0.01875	0.02625	0.03125	0.02	0.00625	0.02125	0.0125	0.02	0.02125	0.02375	0.0325	0.02125	0.02625	0.0225	0.01125	0.03625	0.02375	0.02
mtn	0	0.00286533	0.00286533	0.00143266	0.00143266	0.00286533	0.00143266	0.00143266	0.00143266	0	0	0.00429799	0	0	0.00143266	0	0	0	0	0	0.00429799	0.00286533	0	0.00286533
dgt	0.104812	0.133817	0.146341	0.104153	0.133158	0.119974	0.112063	0.127884	0.141068	0.110745	0.0632828	0.145023	0.0863546	0.105471	0.128543	0.100857	0.112063	0.140409	0.12327	0.121292	0.13975	0.111404	0.133158	0.116018
degP	0.0421348	0.0554775	0.070927	0.0470506	0.0617978	0.0526685	0.0470506	0.0498596	0.0603933	0.0547753	0.0231742	0.068118	0.0393258	0.0414326	0.0491573	0.0344101	0.0554775	0.065309	0.0533708	0.0526685	0.0561798	0.0505618	0.059691	0.051264
cdaR	0.0302506	0.0319793	0.0630942	0.0345722	0.0492653	0.0345722	0.0388937	0.0449438	0.0492653	0.0319793	0.0121003	0.048401	0.0250648	0.0276577	0.0319793	0.0233362	0.0354365	0.0388937	0.0354365	0.0354365	0.0414866	0.0371651	0.0345722	0.0388937
yaeH	0.0336788	0.0518135	0.0440415	0.0440415	0.0414508	0.0440415	0.0518135	0.0310881	0.0440415	0.0440415	0.00777202	0.0259067	0.0284974	0.0310881	0.0310881	0.0336788	0.0362694	0.0388601	0.0310881	0.0284974	0.0362694	0.0388601	0.0388601	0.0310881
yaeI	0.0406404	0.0480296	0.0640394	0.0492611	0.0640394	0.0418719	0.046798	0.0566502	0.0529557	0.0492611	0.0295567	0.0578818	0.0307882	0.0431034	0.0492611	0.0320197	0.0665025	0.0640394	0.0578818	0.0578818	0.0566502	0.0578818	0.0603448	0.046798
dapD	0	0	0	0	0	0	0	0	0	0	0	0	0	0	0	0	0.00121359	0	0	0.00121359	0.00121359	0	0	0
glnD	0.00636228	0.00748503	0.0127246	0.00823353	0.011976	0.00973054	0.00860778	0.0101048	0.0116018	0.00711078	0.00411677	0.010479	0.00449102	0.00823353	0.00898204	0.00411677	0.00898204	0.0116018	0.00823353	0.00898204	0.00898204	0.00711078	0.0127246	0.00411677
map	0	0	0	0	0	0	0	0	0	0.00125945	0	0	0	0	0	0	0	0	0.00125945	0	0	0	0.00125945	0.00125945
tff	0	0	0	0	0	0	0	0	0	0	0	0	0	0	0	0	0	0	0	0	0	0	0	0
rpsB	0	0	0.00137931	0	0	0	0	0	0	0	0	0	0	0	0	0	0	0	0	0	0	0	0.00137931	0
tsf	0	0	0.00117509	0	0	0	0	0	0	0	0	0	0	0	0	0	0	0	0	0	0	0	0	0
pyrH	0	0.00137931	0	0	0	0.00137931	0.00137931	0	0	0	0	0	0	0	0	0	0	0	0	0	0.00137931	0	0	0
frr	0	0	0	0	0	0	0	0	0.00179533	0	0	0	0	0	0	0	0	0	0	0	0	0	0	0
dxr	0	0.00083612	0.00083612	0	0	0	0	0	0	0	0	0	0	0	0	0	0	0	0	0	0.00083612	0	0.00083612	0
ispU	0	0	0	0	0	0	0	0	0.00131406	0.00131406	0	0	0.00131406	0	0	0	0	0.00131406	0	0.00131406	0	0	0	0
cdsA	0	0	0.00233372	0	0	0	0.00116686	0	0	0	0	0	0.00116686	0.00116686	0	0	0	0	0.00116686	0.00116686	0	0	0.00116686	0
rseP	0	0.000739645	0	0	0.000739645	0	0	0	0	0	0	0	0	0.000739645	0	0	0	0.000739645	0	0	0	0	0	0
bamA	0.000411184	0	0.000822368	0	0	0	0.000411184	0	0	0	0	0	0	0.000411184	0	0	0.000411184	0	0	0	0	0	0.000411184	0
skp	0	0	0	0	0	0	0	0	0	0	0	0	0	0	0	0.00206186	0	0	0	0	0	0	0	0
lpxD	0	0	0	0	0.00097561	0	0.00097561	0	0.00097561	0	0	0	0	0	0.00097561	0	0	0	0	0	0	0	0	0.00097561
fabZ	0	0	0	0	0	0	0	0	0	0	0	0	0	0	0	0	0	0	0	0	0	0	0	0
lpxA	0	0	0	0	0	0	0	0	0	0	0	0	0	0	0	0	0	0	0.00126904	0	0	0	0	0
lpxB	0	0	0	0	0	0	0	0	0	0	0	0	0.00087108	0	0.00087108	0	0.00087108	0	0	0	0	0.00087108	0.00087108	0
rnhB	0.00167785	0.00838926	0.00838926	0.00167785	0	0.0033557	0	0.00671141	0.0033557	0.0033557	0.00167785	0.0033557	0.0033557	0	0.00167785	0.0033557	0.00167785	0	0.0033557	0.00167785	0.0033557	0.00167785	0.00503356	0.00167785
dnaE	0	0	0	0	0	0	0	0	0	0	0.000287191	0	0	0	0	0.000287191	0.000287191	0.000287191	0	0.000287191	0.000574383	0.000287191	0.000287191	0
accA	0	0	0	0	0	0	0	0	0	0	0	0	0	0.00104275	0	0	0	0	0	0.00104275	0	0.00104275	0.00104275	0
ldcC	0.0172816	0.0238206	0.0284914	0.019617	0.0242877	0.0219524	0.0182158	0.0238206	0.0252219	0.0182158	0.00840729	0.026156	0.0112097	0.0158804	0.0210182	0.0182158	0.0266231	0.0308267	0.0182158	0.026156	0.0242877	0.0275572	0.0294255	0.0214853
yaeR	0.0308483	0.0231362	0.0231362	0.0231362	0.0308483	0.0359897	0.0308483	0.0385604	0.0308483	0.0257069	0.00514139	0.0359897	0.0154242	0.0128535	0.0257069	0.0282776	0.0257069	0.0308483	0.0128535	0.0308483	0.0488432	0.0128535	0.0282776	0.0128535
tilS	0	0	0	0	0	0	0	0	0	0	0	0.000770416	0	0	0	0	0.000770416	0	0	0.000770416	0.000770416	0	0.00154083	0
rof	0.015748	0.0275591	0.0275591	0.023622	0.019685	0.019685	0.023622	0.0354331	0.0354331	0.011811	0.00787402	0.011811	0.00787402	0.015748	0.023622	0.011811	0.0314961	0.0314961	0.00393701	0.011811	0.00787402	0.023622	0.00393701	0.023622
yaeP	0.02	0.005	0.035	0.015	0.02	0.01	0.005	0.02	0.02	0.02	0.005	0.01	0.005	0.02	0.025	0.02	0.005	0.015	0.01	0.015	0.015	0.02	0.005	0.03
yaeQ	0.0183486	0.0165138	0.0275229	0.0201835	0.0311927	0.0165138	0.0110092	0.0275229	0.0275229	0.00917431	0.0110092	0.0165138	0.0293578	0.0238532	0.0366972	0.0256881	0.0220183	0.0238532	0.0165138	0.0293578	0.0293578	0.0256881	0.0311927	0.0220183
arfB	0.0331754	0.0331754	0.0450237	0.021327	0.028436	0.0331754	0.035545	0.0189573	0.0260664	0.0402844	0.0118483	0.028436	0.0260664	0.028436	0.028436	0.0308057	0.0260664	0.0379147	0.0379147	0.021327	0.0331754	0.042654	0.0521327	0.021327
nlpE	0.0183099	0.0309859	0.043662	0.0323944	0.0352113	0.0323944	0.0394366	0.0211268	0.028169	0.0225352	0.00985915	0.0323944	0.015493	0.0183099	0.0225352	0.0253521	0.0169014	0.0253521	0.028169	0.0338028	0.0295775	0.0295775	0.0422535	0.0295775
yaeF	0.0315534	0.0497573	0.0582524	0.0400485	0.0436893	0.038835	0.0339806	0.0436893	0.0461165	0.0376214	0.0157767	0.0412621	0.0218447	0.0339806	0.0424757	0.0242718	0.0351942	0.0436893	0.0449029	0.0533981	0.0291262	0.0254854	0.0546117	0.038835
proS	0	0	0.000582072	0	0.000582072	0.000582072	0.000582072	0.000582072	0	0	0	0.00116414	0.000582072	0	0	0	0	0	0	0	0	0	0	0.000582072
tsaA	0.0226308	0.0240453	0.0452617	0.0381895	0.0325318	0.0311174	0.0183876	0.0353607	0.0367751	0.0268741	0.019802	0.0325318	0.0169731	0.0254597	0.0268741	0.029703	0.0311174	0.0254597	0.0254597	0.0268741	0.029703	0.029703	0.0424328	0.0268741
rcsF	0.029703	0.0371287	0.0693069	0.0346535	0.0618812	0.0594059	0.0569307	0.0420792	0.0643564	0.0470297	0.0272277	0.0569307	0.039604	0.029703	0.0544554	0.0321782	0.049505	0.0445545	0.0420792	0.0470297	0.0519802	0.0272277	0.049505	0.029703
metQ	0.0122699	0.0184049	0.0392638	0.0184049	0.0355828	0.0282209	0.00981595	0.0196319	0.0196319	0.0171779	0.00858896	0.0220859	0.0159509	0.0196319	0.0233129	0.0134969	0.0269939	0.0184049	0.0159509	0.0306748	0.0208589	0.0208589	0.0245399	0.0159509
metI	0.0336907	0.0260337	0.0398162	0.0260337	0.0490046	0.0199081	0.0290965	0.0398162	0.0367534	0.0229709	0.0122511	0.0290965	0.0137825	0.00918836	0.0290965	0.0260337	0.042879	0.0290965	0.0321593	0.0336907	0.0336907	0.0260337	0.0444104	0.0183767
metN	0.0320078	0.0310378	0.0504365	0.0417071	0.0417071	0.0417071	0.0378274	0.0407371	0.0446169	0.0358875	0.0164888	0.0407371	0.0252182	0.0261882	0.0397672	0.0339476	0.0397672	0.0552861	0.0378274	0.0387973	0.0417071	0.0339476	0.0339476	0.0252182
gmhB	0.00173913	0.00173913	0.00695652	0	0.00695652	0.00173913	0.00173913	0.00173913	0.00173913	0.00173913	0	0.00347826	0.00173913	0.00521739	0.00173913	0	0.00173913	0.00173913	0.00173913	0.00521739	0.00521739	0.00173913	0.00173913	0.00521739
dkgB	0.011208	0.0236613	0.0211706	0.0199253	0.0323786	0.0336239	0.0161893	0.0249066	0.0224159	0.014944	0.011208	0.0249066	0.0136986	0.0124533	0.0136986	0.01868	0.0236613	0.0286426	0.0211706	0.0249066	0.0199253	0.0124533	0.0211706	0.0136986
yafC	0.02407	0.0339168	0.0437637	0.036105	0.0492341	0.0306346	0.0262582	0.0262582	0.036105	0.0284464	0.00656455	0.0328228	0.0185996	0.0153173	0.0317287	0.0251641	0.0262582	0.0393873	0.0251641	0.0306346	0.0295405	0.0306346	0.0328228	0.0229759
yafD	0.02125	0.035	0.0425	0.02375	0.03875	0.03	0.02125	0.02	0.03	0.0175	0.01	0.0275	0.0125	0.02125	0.02	0.02625	0.025	0.02875	0.02875	0.03125	0.02875	0.02	0.04	0.02375
yafE	0.0256822	0.0304976	0.0417335	0.0337079	0.0417335	0.035313	0.0337079	0.0385233	0.0321027	0.0224719	0.0160514	0.035313	0.0208668	0.024077	0.0208668	0.0272873	0.0224719	0.0272873	0.0176565	0.0385233	0.024077	0.0288925	0.0288925	0.0192616
mltD	0.0162003	0.0301915	0.0220913	0.0272459	0.0360825	0.0213549	0.0213549	0.0309278	0.0243004	0.0220913	0.0103093	0.0353461	0.0162003	0.0191458	0.0213549	0.0198822	0.0294551	0.0316642	0.0206186	0.0213549	0.0287187	0.0220913	0.0294551	0.0169367
gloB	0.0119205	0.0238411	0.0238411	0.013245	0.0172185	0.010596	0.0225166	0.015894	0.0145695	0.010596	0.00662252	0.0238411	0.00794702	0.015894	0.0145695	0.00529801	0.015894	0.015894	0.015894	0.0145695	0.00927152	0.015894	0.0145695	0.010596
yafS	0.0193906	0.0373961	0.0498615	0.0360111	0.0623269	0.031856	0.0373961	0.033241	0.0429363	0.0373961	0.00692521	0.031856	0.0166205	0.0235457	0.0360111	0.0277008	0.0207756	0.0498615	0.0360111	0.0429363	0.034626	0.0415512	0.0387812	0.0277008
rnhA	0	0	0.00214133	0	0	0.00214133	0	0	0	0	0	0	0	0	0	0	0	0	0	0	0.00428266	0	0	0
dnaQ	0	0	0	0	0	0	0	0	0.00136799	0	0	0	0	0	0	0	0	0	0	0	0	0	0	0
yafT	0.141401	0.184713	0.233121	0.161783	0.224204	0.185987	0.193631	0.202548	0.208917	0.180892	0.0929936	0.196178	0.15414	0.165605	0.179618	0.142675	0.163057	0.191083	0.173248	0.234395	0.220382	0.214013	0.194904	0.171975
ykfM	0.0647182	0.085595	0.0876827	0.0626305	0.0835073	0.0688935	0.0688935	0.0772443	0.0814196	0.0688935	0.0292276	0.091858	0.0542797	0.0584551	0.0793319	0.0647182	0.0709812	0.085595	0.085595	0.100209	0.0772443	0.0605428	0.0876827	0.0709812
yafU	0.117978	0.154494	0.157303	0.120787	0.162921	0.132022	0.126404	0.154494	0.160112	0.117978	0.0870787	0.13764	0.115169	0.13764	0.154494	0.129213	0.140449	0.148876	0.132022	0.154494	0.188202	0.146067	0.168539	0.106742
yafV	0.0285714	0.0298701	0.038961	0.0311688	0.0350649	0.0415584	0.0298701	0.0337662	0.025974	0.0376623	0.0103896	0.0350649	0.0194805	0.0168831	0.0220779	0.0233766	0.025974	0.0467532	0.0272727	0.0363636	0.0233766	0.025974	0.0506494	0.0246753
ivy	0.0465116	0.05074	0.0803383	0.0591966	0.0676533	0.0634249	0.0528541	0.0549683	0.0655391	0.0486258	0.0274841	0.0718816	0.0317125	0.0401691	0.05074	0.05074	0.0486258	0.0697674	0.0634249	0.0761099	0.0697674	0.05074	0.0824524	0.0486258
fadE	0.0241408	0.0327332	0.047054	0.0245499	0.0351882	0.0265957	0.0298691	0.0298691	0.0392799	0.0237316	0.0135025	0.0335516	0.0229133	0.0167758	0.0294599	0.0184124	0.0286416	0.0306874	0.0310966	0.0331424	0.0294599	0.0261866	0.0368249	0.0241408
gmhA	0	0	0.0017301	0	0	0	0.0017301	0.0017301	0.00346021	0.0017301	0	0.0017301	0	0.00346021	0	0	0	0	0	0.0017301	0	0	0	0
yafJ	0.0260756	0.0365059	0.0391134	0.0286832	0.0482399	0.0286832	0.0378096	0.0247718	0.0443286	0.0286832	0.0104302	0.0391134	0.0156454	0.029987	0.0352021	0.0260756	0.0312907	0.029987	0.0286832	0.0495437	0.0391134	0.0325945	0.0312907	0.0273794
yafK	0.0310811	0.0364865	0.0432432	0.0337838	0.0621622	0.0310811	0.022973	0.0337838	0.0635135	0.0378378	0.0108108	0.0418919	0.0175676	0.0297297	0.0418919	0.0351351	0.0405405	0.0527027	0.0540541	0.0391892	0.0364865	0.0391892	0.0608108	0.027027
yafQ	0.057554	0.0791367	0.0755396	0.0503597	0.0827338	0.0827338	0.057554	0.0719424	0.0971223	0.0611511	0.0143885	0.0827338	0.0431655	0.0323741	0.0431655	0.0683453	0.0611511	0.100719	0.0827338	0.0647482	0.0467626	0.0431655	0.0827338	0.0611511
dinJ	0.103846	0.1	0.0846154	0.1	0.107692	0.0923077	0.0807692	0.119231	0.103846	0.0692308	0.05	0.1	0.05	0.0846154	0.119231	0.0692308	0.0653846	0.1	0.111538	0.0961538	0.107692	0.107692	0.107692	0.0961538
yafL	0.0400534	0.0333778	0.0560748	0.0400534	0.0453939	0.0320427	0.0320427	0.0547397	0.0493992	0.0360481	0.0173565	0.0560748	0.0160214	0.0307076	0.0413885	0.0360481	0.0427236	0.0534045	0.0534045	0.0453939	0.0373832	0.046729	0.0413885	0.034713
rayT	0.0402414	0.0261569	0.0583501	0.0362173	0.0663984	0.0402414	0.0583501	0.054326	0.0503018	0.0462777	0.0140845	0.054326	0.0342052	0.028169	0.0442656	0.0301811	0.0462777	0.0603622	0.0482897	0.0503018	0.0442656	0.0422535	0.056338	0.0422535
lfhA	0.0245327	0.0257009	0.0338785	0.0221963	0.0443925	0.0286215	0.0233645	0.0373832	0.0321262	0.0303738	0.00759346	0.0303738	0.015771	0.0221963	0.021028	0.0204439	0.021028	0.0332944	0.026285	0.0315421	0.0303738	0.0268692	0.036215	0.0151869
lafU	0.0225166	0.0278146	0.0543046	0.0410596	0.0516556	0.0304636	0.0331126	0.0317881	0.0357616	0.0331126	0.00794702	0.0331126	0.0278146	0.0225166	0.0198675	0.0317881	0.0370861	0.0397351	0.0331126	0.0317881	0.0198675	0.0357616	0.0331126	0.0344371
dinB	0.0208531	0.0417062	0.0445498	0.0350711	0.042654	0.036019	0.0388626	0.036019	0.0417062	0.0303318	0.0218009	0.042654	0.0246445	0.0255924	0.0379147	0.0274882	0.0350711	0.0417062	0.0303318	0.0350711	0.0322275	0.0341232	0.0473934	0.0293839
yafN	0.0273038	0.0273038	0.0341297	0.00682594	0.0341297	0.0170648	0.0238908	0.0409556	0.0341297	0.0102389	0.00341297	0.0375427	0.0136519	0.0204778	0.0102389	0.0136519	0.0273038	0.0375427	0.0375427	0.0307167	0.0204778	0.0273038	0.0477816	0.0136519
yafO	0.18593	0.188442	0.20603	0.158291	0.201005	0.190955	0.198492	0.188442	0.223618	0.180905	0.10804	0.213568	0.193467	0.163317	0.183417	0.18593	0.173367	0.21608	0.218593	0.20603	0.213568	0.221106	0.213568	0.178392
yafP	0.15708	0.196903	0.230088	0.15708	0.20354	0.183628	0.185841	0.20354	0.205752	0.183628	0.0995575	0.230088	0.14823	0.181416	0.174779	0.150442	0.19469	0.20354	0.201327	0.24115	0.20354	0.165929	0.230088	0.165929
ykfJ	0.150485	0.194175	0.247573	0.150485	0.237864	0.160194	0.194175	0.184466	0.169903	0.160194	0.106796	0.199029	0.135922	0.15534	0.228155	0.160194	0.150485	0.228155	0.145631	0.199029	0.223301	0.179612	0.179612	0.169903
prfH	0.044	0.046	0.074	0.042	0.062	0.062	0.046	0.048	0.058	0.048	0.022	0.048	0.044	0.038	0.046	0.036	0.058	0.044	0.054	0.064	0.048	0.048	0.05	0.048
pepD	0.0404942	0.0398078	0.0603981	0.0439259	0.0555937	0.0480439	0.050103	0.0480439	0.0576527	0.0446122	0.0164722	0.0459849	0.0233356	0.0391215	0.0452986	0.0384351	0.0384351	0.0507893	0.0446122	0.0569664	0.0473576	0.0459849	0.0528483	0.0425532
gpt	0.0196507	0.0196507	0.0393013	0.0262009	0.0502183	0.0305677	0.0240175	0.0371179	0.0414847	0.0305677	0.0152838	0.0414847	0.0283843	0.0305677	0.0414847	0.0327511	0.0262009	0.0393013	0.0393013	0.0262009	0.0393013	0.0283843	0.0283843	0.0327511
frsA	0.0361736	0.0401929	0.0546624	0.0409968	0.0554662	0.0353698	0.0466238	0.0578778	0.0610932	0.0361736	0.0176849	0.0514469	0.0209003	0.0345659	0.0409968	0.0337621	0.0385852	0.0522508	0.0490354	0.0490354	0.0418006	0.0442122	0.0482315	0.0377814
crl	0.0723192	0.0897756	0.13217	0.0822943	0.0947631	0.0972569	0.0698254	0.0822943	0.0972569	0.0773067	0.0448878	0.084788	0.0673317	0.0723192	0.0723192	0.0673317	0.0773067	0.112219	0.084788	0.0972569	0.0822943	0.0872818	0.114713	0.0997506
phoE	0.187678	0.215166	0.236967	0.174408	0.236967	0.208531	0.21327	0.211374	0.22654	0.193365	0.109953	0.248341	0.159242	0.182938	0.2	0.175355	0.207583	0.241706	0.221801	0.236019	0.220853	0.215166	0.221801	0.187678
proB	0.00725295	0.0108794	0.019039	0.00543971	0.0163191	0.0108794	0.00906618	0.0099728	0.0126927	0.00725295	0	0.0099728	0.0099728	0.00815956	0.00725295	0.00453309	0.00362647	0.00725295	0.00906618	0.00906618	0.00906618	0.00543971	0.0108794	0.00725295
proA	0.00159617	0.00798085	0.0103751	0.00399042	0.00877893	0.00558659	0.00798085	0.00478851	0.00718276	0.00638468	0.000798085	0.00638468	0.00159617	0.00478851	0.00478851	0.00159617	0.0111732	0.00798085	0.00718276	0.00877893	0.00877893	0.00877893	0.00957702	0.00638468
ykfN	0.016129	0.016129	0.016129	0.0322581	0.0645161	0.0483871	0.0483871	0.0322581	0.0806452	0.0322581	0	0.0645161	0	0	0.0645161	0.0322581	0.0322581	0.016129	0.016129	0.0322581	0.0483871	0	0	0.0322581
ykfI	0.0351906	0.0410557	0.0439883	0.0527859	0.0615836	0.0439883	0.0645161	0.0498534	0.0439883	0.0322581	0.0058651	0.0615836	0.0293255	0.0293255	0.0322581	0.058651	0.0410557	0.0439883	0.0498534	0.058651	0.0439883	0.0322581	0.0527859	0.0527859
yafW	0.0283912	0.0630915	0.0567823	0.0504732	0.044164	0.0504732	0.0567823	0.0599369	0.0504732	0.0694006	0.0283912	0.0378549	0.0410095	0.0473186	0.0504732	0.0347003	0.0536278	0.0630915	0.0567823	0.0504732	0.0473186	0.0599369	0.044164	0.0567823
ykfG	0.0420168	0.039916	0.0546218	0.0462185	0.0567227	0.0273109	0.0420168	0.0504202	0.0378151	0.039916	0.0105042	0.0420168	0.0252101	0.0231092	0.0420168	0.0315126	0.0273109	0.0420168	0.0420168	0.0441176	0.0441176	0.0441176	0.039916	0.0357143
yafX	0.0327511	0.0327511	0.0655022	0.0283843	0.0480349	0.0458515	0.0393013	0.0502183	0.0502183	0.0283843	0.00873362	0.0371179	0.0152838	0.0283843	0.0393013	0.0283843	0.0327511	0.0567686	0.0327511	0.0414847	0.0524017	0.0349345	0.0458515	0.0327511
ykfF	0.0209205	0.0460251	0.0292887	0.0209205	0.041841	0.0334728	0.0167364	0.0334728	0.0334728	0.0209205	0.0167364	0.041841	0.0292887	0.0460251	0.0251046	0.0334728	0.0334728	0.0502092	0.0251046	0.0376569	0.0376569	0.041841	0.0334728	0.0125523
ykfB	0.0492505	0.0556745	0.0685225	0.0492505	0.0620985	0.0385439	0.0556745	0.0535332	0.0642398	0.0428266	0.0278373	0.0599572	0.0578158	0.0449679	0.0471092	0.0406852	0.0620985	0.0728051	0.0406852	0.0792291	0.0535332	0.0513919	0.0706638	0.0471092
yafY	0.0406321	0.0406321	0.0541761	0.0316027	0.0519187	0.0428894	0.0383747	0.0406321	0.0609481	0.0428894	0.0225734	0.0496614	0.020316	0.0248307	0.0474041	0.0293454	0.0428894	0.0519187	0.0406321	0.0451467	0.0383747	0.0428894	0.0474041	0.0361174
yafZ	0.046285	0.0499391	0.0572473	0.046285	0.0511571	0.0304507	0.0487211	0.047503	0.0535932	0.0377588	0.0146163	0.0511571	0.0231425	0.0426309	0.0377588	0.0341048	0.045067	0.045067	0.0365408	0.0511571	0.045067	0.0328867	0.0511571	0.0487211
perR	0.0526316	0.0582307	0.0727884	0.0526316	0.0649496	0.0604703	0.0615901	0.0470325	0.0593505	0.0459127	0.0291153	0.0683091	0.031355	0.0425532	0.0571109	0.0459127	0.0604703	0.0649496	0.0615901	0.055991	0.0571109	0.0537514	0.0526316	0.0470325
insN.1	0.0466926	0.0544747	0.07393	0.0428016	0.0700389	0.0544747	0.0505837	0.077821	0.0622568	0.0428016	0.0350195	0.07393	0.0350195	0.0428016	0.0428016	0.0311284	0.0700389	0.0661479	0.0544747	0.0700389	0.0505837	0.0544747	0.07393	0.0428016
eyeA	0.0810811	0.0540541	0.0540541	0.027027	0.0540541	0.027027	0.0405405	0.0405405	0	0.0405405	0.0135135	0.0810811	0	0.0405405	0.027027	0.027027	0.0540541	0.0405405	0.0675676	0.0405405	0.0540541	0.0135135	0.0540541	0.0405405
ykfC	0.0334237	0.0433604	0.0496838	0.0397471	0.0532972	0.0361337	0.0523939	0.034327	0.0406504	0.0451671	0.0171635	0.0451671	0.0252936	0.0243902	0.0478771	0.0361337	0.0424571	0.0532972	0.0388437	0.0442638	0.0433604	0.0415537	0.0523939	0.0406504
mmuP	0.0249465	0.0299359	0.0399145	0.0213828	0.0463293	0.038489	0.0292231	0.0392017	0.0349252	0.0363507	0.02067	0.0406272	0.0228083	0.0263721	0.0306486	0.0228083	0.0292231	0.0449038	0.0349252	0.0399145	0.0313614	0.0320741	0.0449038	0.0327869
mmuM	0.027897	0.0246781	0.0354077	0.0214592	0.0386266	0.0311159	0.0321888	0.0332618	0.0418455	0.0225322	0.0171674	0.0343348	0.0214592	0.0332618	0.02897	0.026824	0.0364807	0.0429185	0.0311159	0.0396996	0.0300429	0.0214592	0.0429185	0.0300429
afuC	0.0239006	0.0458891	0.042065	0.0315488	0.0468451	0.0334608	0.0391969	0.0325048	0.0458891	0.0372849	0.0124283	0.0449331	0.0286807	0.0229446	0.041109	0.0248566	0.0344168	0.0468451	0.042065	0.0439771	0.0334608	0.0363289	0.0497132	0.0372849
afuB	0.0288184	0.0403458	0.054755	0.0259366	0.0403458	0.0403458	0.0288184	0.0259366	0.0518732	0.0288184	0.0115274	0.0259366	0.0288184	0.0317003	0.0317003	0.0259366	0.0345821	0.054755	0.0288184	0.0461095	0.0317003	0.0288184	0.0461095	0.0317003
insX	0.0443548	0.0241935	0.0725806	0.0685484	0.0604839	0.0725806	0.0483871	0.0645161	0.0524194	0.0524194	0.0403226	0.0725806	0.0483871	0.0322581	0.0725806	0.0282258	0.0403226	0.0725806	0.0604839	0.0645161	0.0403226	0.0524194	0.0564516	0.0564516
yagB	0.0584416	0.0779221	0.0974026	0.0974026	0.0681818	0.0746753	0.0681818	0.0714286	0.0681818	0.0649351	0.0551948	0.0876623	0.0649351	0.0649351	0.0746753	0.0616883	0.0649351	0.0909091	0.0649351	0.0616883	0.0649351	0.0876623	0.0844156	0.0649351
yagA	0.034662	0.0450607	0.0580589	0.0363951	0.0537262	0.034662	0.042461	0.0511265	0.0467938	0.0363951	0.0190641	0.0389948	0.0303293	0.0329289	0.0355286	0.0268631	0.0372617	0.05026	0.0355286	0.0554593	0.0372617	0.0285962	0.0467938	0.0415945
yagE	0.0297357	0.0352423	0.0440529	0.0231278	0.0330396	0.0242291	0.0451542	0.0352423	0.0385463	0.0286344	0.0165198	0.0330396	0.0209251	0.030837	0.0330396	0.0176211	0.0297357	0.0429515	0.0209251	0.0363436	0.0396476	0.027533	0.0363436	0.0319383
yagF	0.0254194	0.0284698	0.0330452	0.0259278	0.0315201	0.0269446	0.0294865	0.0218607	0.0305033	0.024911	0.0147433	0.0294865	0.0228775	0.0279614	0.0218607	0.0167768	0.0289781	0.0335536	0.0198271	0.0360956	0.0315201	0.0254194	0.0320285	0.0254194
yagG	0.0426918	0.0412446	0.052822	0.0311143	0.0557164	0.0470333	0.0397974	0.0463097	0.0535456	0.036903	0.0137482	0.052822	0.0347323	0.0303907	0.0383502	0.0397974	0.0419682	0.0477569	0.0340087	0.0441389	0.0470333	0.0492041	0.0564399	0.0361795
yagH	0.0329193	0.0291925	0.0409938	0.031677	0.0378882	0.0304348	0.0360248	0.0360248	0.0440994	0.0322981	0.0111801	0.0391304	0.0217391	0.0248447	0.0335404	0.0291925	0.0341615	0.0391304	0.031677	0.0397516	0.0360248	0.0372671	0.0279503	0.0236025
yagI	0.0369393	0.0356201	0.0527704	0.0356201	0.0488127	0.0356201	0.0448549	0.0395778	0.0435356	0.0382586	0.0197889	0.0580475	0.0263852	0.0408971	0.0329815	0.0290237	0.0461741	0.0448549	0.0237467	0.0514512	0.0408971	0.0369393	0.0408971	0.030343
argF	0.0358566	0.0478088	0.0388446	0.0358566	0.0567729	0.0328685	0.0388446	0.0328685	0.0318725	0.0398406	0.0119522	0.0418327	0.0239044	0.0308765	0.0408367	0.0258964	0.0388446	0.0418327	0.0338645	0.0478088	0.0388446	0.0348606	0.0398406	0.0348606
yagJ	0.0640871	0.0604595	0.0640871	0.0592503	0.0785973	0.0519952	0.0568319	0.0652963	0.0628779	0.0568319	0.025393	0.0652963	0.0399033	0.0374849	0.0628779	0.0326481	0.0532044	0.0604595	0.0544135	0.0858525	0.0689238	0.050786	0.070133	0.0519952
yagK	0.175719	0.202875	0.246006	0.169329	0.233227	0.215655	0.202875	0.223642	0.215655	0.190096	0.126198	0.220447	0.14377	0.172524	0.207668	0.172524	0.174121	0.226837	0.183706	0.238019	0.223642	0.204473	0.223642	0.183706
yagL	0.174785	0.200573	0.224928	0.160458	0.202006	0.187679	0.184814	0.186246	0.206304	0.159026	0.0974212	0.207736	0.137536	0.159026	0.204871	0.163324	0.179083	0.189112	0.174785	0.19914	0.187679	0.183381	0.207736	0.179083
yagM	0.14637	0.177986	0.19555	0.135831	0.167447	0.156909	0.17096	0.188525	0.169789	0.159251	0.0854801	0.186183	0.12178	0.125293	0.159251	0.145199	0.160422	0.188525	0.160422	0.179157	0.174473	0.167447	0.188525	0.138173
yagN	0.0795455	0.075	0.104545	0.075	0.102273	0.0886364	0.0863636	0.0931818	0.106818	0.0954545	0.0431818	0.1	0.0681818	0.0636364	0.0840909	0.075	0.0909091	0.109091	0.075	0.115909	0.1	0.0863636	0.109091	0.0886364
intF	0.0471429	0.0521429	0.0864286	0.0642857	0.0878571	0.0585714	0.0657143	0.0692857	0.0742857	0.0642857	0.025	0.0721429	0.0442857	0.0478571	0.0557143	0.0542857	0.0578571	0.0678571	0.0607143	0.0678571	0.0678571	0.0564286	0.0728571	0.0578571
yagP	0.0147929	0.0502959	0.0650888	0.056213	0.0532544	0.0325444	0.0384615	0.0384615	0.0887574	0.0473373	0.0295858	0.0325444	0.0236686	0.0236686	0.0502959	0.035503	0.0295858	0.0473373	0.0650888	0.0532544	0.0650888	0.0502959	0.0680473	0.0443787
ykgT	0.025974	0.025974	0.0519481	0.0649351	0.0649351	0.038961	0.038961	0.0519481	0.0649351	0.038961	0.038961	0.038961	0.012987	0.025974	0.0519481	0.0519481	0.0519481	0.0519481	0.0519481	0.0909091	0.0779221	0.025974	0.038961	0.025974
paoD	0.0219665	0.0282427	0.039749	0.0355649	0.0470711	0.0251046	0.0271967	0.0303347	0.0366109	0.0439331	0.0135983	0.0355649	0.0167364	0.0334728	0.0345188	0.0167364	0.0303347	0.0376569	0.0355649	0.0387029	0.0334728	0.0282427	0.040795	0.0271967
paoC	0.0268426	0.0268426	0.033212	0.0259327	0.0300273	0.0304823	0.033212	0.0277525	0.0327571	0.0263876	0.0131938	0.0313922	0.0168335	0.0172884	0.0236579	0.0186533	0.0295723	0.0327571	0.0295723	0.0323021	0.0300273	0.0263876	0.0286624	0.0254777
paoB	0.0271967	0.0470711	0.0564854	0.0282427	0.0564854	0.0449791	0.0449791	0.0470711	0.0470711	0.0355649	0.0198745	0.0523013	0.0240586	0.0292887	0.0449791	0.0324268	0.0460251	0.0460251	0.040795	0.0449791	0.041841	0.0376569	0.0502092	0.042887
paoA	0.04209	0.0624093	0.0885341	0.0551524	0.0711176	0.0566038	0.0682148	0.0609579	0.0812772	0.0580552	0.0159652	0.0624093	0.0333817	0.0406386	0.0595065	0.0449927	0.0493469	0.0580552	0.0493469	0.0725689	0.0696662	0.0566038	0.0783745	0.0478955
yagU	0.201954	0.226384	0.263844	0.214984	0.249186	0.23127	0.2443	0.236156	0.265472	0.208469	0.136808	0.247557	0.172638	0.19544	0.214984	0.188925	0.221498	0.250814	0.2443	0.254072	0.2557	0.23127	0.236156	0.210098
ykgJ	0.103343	0.142857	0.148936	0.12766	0.161094	0.12462	0.12462	0.142857	0.142857	0.106383	0.0577508	0.148936	0.0790274	0.109422	0.136778	0.115502	0.145897	0.155015	0.130699	0.155015	0.136778	0.121581	0.155015	0.12766
ecpE	0.0309859	0.0450704	0.0521127	0.0323944	0.0535211	0.0323944	0.0394366	0.0478873	0.0422535	0.0323944	0.0211268	0.0422535	0.0197183	0.0309859	0.0422535	0.0295775	0.0309859	0.043662	0.0478873	0.0408451	0.0478873	0.0295775	0.0422535	0.0352113
ecpD	0.0322581	0.0438223	0.0432136	0.0328667	0.0535606	0.0310408	0.0346926	0.0377358	0.0456482	0.0353013	0.0206939	0.0474741	0.0237371	0.0273889	0.0328667	0.0304321	0.0371272	0.0401704	0.0353013	0.0456482	0.0389531	0.0407791	0.0486914	0.0310408
ecpC	0.0277228	0.0459406	0.049901	0.0328713	0.0439604	0.0364356	0.0320792	0.039604	0.049901	0.0293069	0.0110891	0.0415842	0.0221782	0.0316832	0.0348515	0.0289109	0.0348515	0.0364356	0.0336634	0.0423762	0.0332673	0.0368317	0.0427723	0.0320792
ecpB	0.0329341	0.0299401	0.0508982	0.0299401	0.0434132	0.0314371	0.0299401	0.0449102	0.0404192	0.0374251	0.00598802	0.0374251	0.0209581	0.0329341	0.0359281	0.0149701	0.0284431	0.0314371	0.0329341	0.0523952	0.0389222	0.0359281	0.0329341	0.0404192
ecpA	0.0902896	0.115843	0.146508	0.117547	0.132879	0.107325	0.102215	0.107325	0.13799	0.100511	0.044293	0.129472	0.0749574	0.0868825	0.115843	0.0902896	0.102215	0.112436	0.122658	0.112436	0.0971039	0.11925	0.127768	0.100511
ecpR	0.120339	0.166102	0.181356	0.149153	0.162712	0.135593	0.164407	0.147458	0.171186	0.130508	0.0677966	0.172881	0.108475	0.133898	0.152542	0.10678	0.144068	0.177966	0.154237	0.19322	0.145763	0.154237	0.181356	0.142373
ykgL	0.123348	0.167401	0.215859	0.14978	0.189427	0.154185	0.154185	0.180617	0.171806	0.15859	0.0484581	0.202643	0.0969163	0.105727	0.171806	0.140969	0.167401	0.167401	0.145374	0.202643	0.145374	0.15859	0.154185	0.140969
ykgO	0.114286	0.121429	0.142857	0.114286	0.135714	0.121429	0.114286	0.15	0.135714	0.142857	0.0571429	0.142857	0.0857143	0.0857143	0.142857	0.114286	0.171429	0.157143	0.142857	0.15	0.107143	0.135714	0.114286	0.128571
ykgM	0.102662	0.102662	0.13308	0.13308	0.152091	0.0988593	0.13308	0.114068	0.0912548	0.140684	0.0418251	0.125475	0.0684411	0.0722433	0.102662	0.0874525	0.110266	0.110266	0.0988593	0.136882	0.0988593	0.117871	0.148289	0.095057
ykgR	0.0990099	0.108911	0.118812	0.0792079	0.118812	0.0891089	0.0693069	0.0990099	0.0990099	0.0891089	0.0792079	0.118812	0.108911	0.128713	0.0990099	0.0693069	0.0693069	0.0891089	0.0891089	0.0693069	0.0693069	0.0792079	0.0891089	0.0990099
ykgP	0.0561798	0.11236	0.134831	0.0898876	0.123596	0.0898876	0.101124	0.134831	0.134831	0.0898876	0.0449438	0.101124	0.0674157	0.0898876	0.101124	0.0786517	0.0898876	0.11236	0.134831	0.146067	0.0898876	0.11236	0.146067	0.0898876
eaeH	0.168772	0.187141	0.214696	0.189437	0.215844	0.185993	0.198622	0.198622	0.216992	0.183697	0.110218	0.225029	0.137773	0.165327	0.17566	0.15729	0.182549	0.215844	0.203215	0.214696	0.190586	0.190586	0.225029	0.167623
ykgA	0.114202	0.14202	0.180088	0.114202	0.156662	0.118594	0.125915	0.139092	0.158126	0.121523	0.0688141	0.152269	0.0849195	0.11713	0.121523	0.0937042	0.118594	0.147877	0.146413	0.146413	0.143485	0.115666	0.161054	0.0966325
ykgQ	0.109375	0.0859375	0.117188	0.125	0.109375	0.0859375	0.117188	0.109375	0.125	0.0625	0.0625	0.109375	0.09375	0.0859375	0.09375	0.101562	0.09375	0.117188	0.101562	0.148438	0.101562	0.09375	0.125	0.117188
rclC	0.197302	0.236088	0.263069	0.202361	0.261383	0.210793	0.224283	0.241147	0.256324	0.224283	0.129848	0.254637	0.177066	0.193929	0.236088	0.195616	0.217538	0.266442	0.242833	0.268128	0.263069	0.219224	0.254637	0.212479
rclB	0.127119	0.216102	0.20339	0.15678	0.220339	0.15678	0.165254	0.211864	0.228814	0.173729	0.0932203	0.20339	0.135593	0.114407	0.199153	0.144068	0.173729	0.194915	0.139831	0.194915	0.169492	0.148305	0.211864	0.144068
rclA	0.141132	0.183396	0.218868	0.154717	0.207547	0.164528	0.179623	0.184151	0.210566	0.166792	0.0867925	0.196981	0.131321	0.144151	0.180377	0.138868	0.163774	0.208302	0.18717	0.203774	0.198491	0.183396	0.22566	0.153962
rclR	0.120609	0.131148	0.139344	0.120609	0.161593	0.11007	0.140515	0.118267	0.149883	0.126464	0.0608899	0.139344	0.0913349	0.0983607	0.119438	0.106557	0.117096	0.153396	0.128806	0.151054	0.125293	0.122951	0.131148	0.113583
ykgE	0.0834492	0.102921	0.121001	0.0709318	0.121001	0.0806676	0.10153	0.107093	0.108484	0.0917942	0.0431154	0.0945758	0.0528512	0.0570236	0.093185	0.0709318	0.0987483	0.10153	0.0959666	0.109875	0.10153	0.0945758	0.105702	0.0959666
ykgF	0.0420463	0.051857	0.0588648	0.0469516	0.0749825	0.0476524	0.0483532	0.058164	0.0525578	0.0560617	0.01822	0.0567624	0.0322355	0.0280308	0.0406447	0.0322355	0.0441486	0.0560617	0.0497547	0.0679748	0.0595655	0.0553609	0.0588648	0.0532586
ykgG	0.0546763	0.0805755	0.0906475	0.0676259	0.0805755	0.0561151	0.0733813	0.0820144	0.0791367	0.0748201	0.0244604	0.0748201	0.0388489	0.0589928	0.0604317	0.0532374	0.0647482	0.0776978	0.0647482	0.076259	0.0719424	0.076259	0.0748201	0.0661871
ykgH	0.148204	0.176647	0.199102	0.139222	0.199102	0.154192	0.164671	0.184132	0.191617	0.161677	0.0838323	0.197605	0.125749	0.131737	0.166168	0.13024	0.157186	0.176647	0.158683	0.193114	0.182635	0.178144	0.191617	0.149701
betA	0.0275449	0.0383234	0.0502994	0.0245509	0.0353293	0.0299401	0.0365269	0.0353293	0.0353293	0.0335329	0.00838323	0.0413174	0.0185629	0.0215569	0.0227545	0.0191617	0.0329341	0.0305389	0.0275449	0.0371257	0.0329341	0.0305389	0.0251497	0.0263473
betB	0.0237772	0.0244565	0.0278533	0.0278533	0.0366848	0.0237772	0.03125	0.0271739	0.048913	0.0244565	0.00679348	0.03125	0.013587	0.0197011	0.0244565	0.0224185	0.0224185	0.0366848	0.0217391	0.0298913	0.0271739	0.0258152	0.0339674	0.0271739
betI	0.0289608	0.0357751	0.0408859	0.0289608	0.0408859	0.0238501	0.0391823	0.0255537	0.0391823	0.0238501	0.00851789	0.0357751	0.0136286	0.0204429	0.032368	0.0340716	0.0255537	0.032368	0.0255537	0.0306644	0.0391823	0.032368	0.0408859	0.0170358
betT	0.0314806	0.0314806	0.0491884	0.0324643	0.046729	0.0280374	0.03394	0.0403345	0.0383669	0.0319725	0.012789	0.0403345	0.0241023	0.0280374	0.0309887	0.0245942	0.0309887	0.0398426	0.0300049	0.0393507	0.0393507	0.0314806	0.0368913	0.0250861
yahA	0.106618	0.122243	0.14614	0.101103	0.139706	0.105699	0.118566	0.121324	0.123162	0.118566	0.0569853	0.136949	0.0735294	0.0863971	0.101103	0.121324	0.105699	0.129596	0.125919	0.139706	0.134191	0.130515	0.140625	0.112132
yahB	0.082618	0.129828	0.167382	0.101931	0.151288	0.10515	0.109442	0.124464	0.122318	0.11588	0.0525751	0.130901	0.0783262	0.083691	0.120172	0.0965665	0.0976395	0.142704	0.120172	0.148069	0.128755	0.111588	0.137339	0.0997854
yahC	0.0603622	0.0945674	0.120724	0.0663984	0.0885312	0.0764588	0.0804829	0.0865191	0.102616	0.0965795	0.0321932	0.0945674	0.0583501	0.0704225	0.0965795	0.0623742	0.0724346	0.084507	0.0965795	0.0965795	0.082495	0.0865191	0.104628	0.0603622
yahD	0.171901	0.196694	0.209917	0.166942	0.186777	0.170248	0.157025	0.186777	0.218182	0.143802	0.0859504	0.201653	0.132231	0.138843	0.161983	0.138843	0.170248	0.193388	0.161983	0.186777	0.186777	0.166942	0.201653	0.160331
yahE	0.159907	0.170336	0.206257	0.159907	0.193511	0.158749	0.178447	0.190035	0.180765	0.159907	0.0776362	0.200463	0.118192	0.140209	0.168019	0.144844	0.164542	0.191194	0.159907	0.186559	0.165701	0.159907	0.184241	0.151796
yahF	0.0265029	0.0374919	0.0510666	0.0387847	0.0504202	0.0420168	0.043956	0.0426632	0.0458953	0.0465417	0.0142211	0.0420168	0.0239173	0.0336134	0.0361991	0.029735	0.0452489	0.0478345	0.040724	0.0465417	0.043956	0.0381383	0.0471881	0.0349063
yahG	0.0275035	0.0303244	0.0324401	0.0260931	0.0303244	0.0267983	0.0211566	0.0310296	0.0275035	0.0232722	0.00987306	0.0260931	0.0176305	0.0218618	0.0239774	0.0169252	0.0218618	0.0352609	0.0331453	0.0282087	0.0246827	0.0246827	0.0211566	0.0190409
yahI	0.0252632	0.0305263	0.0305263	0.0178947	0.0389474	0.0263158	0.0189474	0.0242105	0.02	0.0242105	0.00631579	0.0178947	0.0126316	0.0242105	0.0221053	0.0189474	0.0242105	0.0368421	0.0231579	0.0305263	0.0252632	0.0221053	0.0347368	0.0221053
yahJ	0.02822	0.0296671	0.0463097	0.0296671	0.0520984	0.0332851	0.0340087	0.0340087	0.0448625	0.0354559	0.0166425	0.0296671	0.015919	0.0238784	0.0332851	0.0217077	0.0340087	0.0448625	0.036903	0.0332851	0.0361795	0.0325615	0.0434153	0.0318379
yahK	0.0514776	0.0648236	0.0753098	0.0457579	0.0819828	0.056244	0.0638704	0.0619638	0.0648236	0.0600572	0.0228789	0.0591039	0.0333651	0.0333651	0.0629171	0.056244	0.0610105	0.0581506	0.0600572	0.0657769	0.0619638	0.0571973	0.0810296	0.0448046
yahL	0.160736	0.206135	0.235583	0.174233	0.220859	0.198773	0.196319	0.207362	0.22454	0.173006	0.0981595	0.223313	0.155828	0.157055	0.202454	0.160736	0.197546	0.217178	0.195092	0.219632	0.222086	0.211043	0.220859	0.177914
yahM	0.106122	0.138776	0.134694	0.106122	0.159184	0.134694	0.142857	0.126531	0.138776	0.122449	0.0530612	0.142857	0.0938776	0.118367	0.138776	0.102041	0.122449	0.114286	0.102041	0.146939	0.15102	0.106122	0.159184	0.118367
yahN	0.119225	0.152012	0.175857	0.123696	0.174367	0.14307	0.129657	0.166915	0.165425	0.138599	0.0923994	0.159463	0.102832	0.125186	0.128167	0.107303	0.131148	0.162444	0.138599	0.166915	0.156483	0.149031	0.178838	0.137109
yahO	0.12	0.130909	0.170909	0.130909	0.152727	0.127273	0.152727	0.163636	0.152727	0.123636	0.0654545	0.145455	0.109091	0.112727	0.12	0.105455	0.12	0.116364	0.149091	0.156364	0.138182	0.134545	0.130909	0.141818
prpR	0.03657	0.0315259	0.0491803	0.0302648	0.0485498	0.0290038	0.0346784	0.0346784	0.0466583	0.0321564	0.017024	0.0372005	0.0151324	0.0233291	0.0346784	0.018285	0.0283733	0.0441362	0.0264817	0.037831	0.035309	0.0327869	0.0447667	0.0258512
prpB	0.0224719	0.0224719	0.0280899	0.0134831	0.0348315	0.0202247	0.0235955	0.0202247	0.0325843	0.011236	0.00561798	0.0269663	0.0123596	0.0168539	0.0224719	0.00898876	0.0247191	0.0235955	0.0157303	0.0292135	0.0179775	0.0168539	0.0258427	0.0123596
prpC	0.0307956	0.0282293	0.0419162	0.0342173	0.0350727	0.0342173	0.0307956	0.0419162	0.0384944	0.0290847	0.011976	0.0427716	0.0188195	0.025663	0.0367836	0.025663	0.0307956	0.037639	0.0239521	0.0384944	0.0290847	0.0171086	0.0384944	0.0273738
prpD	0.0234321	0.0317023	0.0365265	0.0241213	0.0379049	0.026878	0.0282564	0.0289456	0.0454859	0.0289456	0.0137836	0.0365265	0.0213646	0.0289456	0.0227429	0.015162	0.0261888	0.0365265	0.0241213	0.0337698	0.0337698	0.0248105	0.0372157	0.0275672
prpE	0.0217391	0.0349947	0.033404	0.02386	0.0355249	0.0254507	0.0275716	0.02386	0.0302227	0.0249205	0.00901379	0.0328738	0.0153765	0.0222694	0.0227996	0.0159067	0.0233298	0.0302227	0.0217391	0.0259809	0.0196182	0.0265111	0.0349947	0.0227996
codB	0.030977	0.0381255	0.0436855	0.0301827	0.030977	0.0333598	0.0285941	0.0301827	0.0381255	0.0325655	0.00953137	0.030977	0.019857	0.0262113	0.0301827	0.0277998	0.0246227	0.0333598	0.0293884	0.0373312	0.0325655	0.025417	0.0420969	0.0262113
codA	0.0280592	0.0491037	0.0522214	0.0288387	0.0600156	0.0436477	0.0358535	0.0498831	0.0467654	0.0389712	0.0171473	0.0475448	0.0210444	0.0265004	0.0389712	0.0226033	0.0358535	0.0483242	0.035074	0.0381917	0.0374123	0.0342946	0.0506625	0.0288387
cynR	0.0300334	0.0333704	0.0411568	0.0266963	0.0378198	0.0266963	0.028921	0.0378198	0.0344828	0.0244716	0.0122358	0.0389321	0.0222469	0.025584	0.0355951	0.0244716	0.0344828	0.0322581	0.0278087	0.0333704	0.0367075	0.025584	0.0400445	0.0222469
cynT	0.0257967	0.0273141	0.0409712	0.0318665	0.0364188	0.0227618	0.0364188	0.0424886	0.0364188	0.0257967	0.0151745	0.0333839	0.0288316	0.0212443	0.0333839	0.0212443	0.0257967	0.0394537	0.0349014	0.0440061	0.0273141	0.0288316	0.0273141	0.0182094
cynS	0.0425532	0.0468085	0.0468085	0.0297872	0.0446809	0.0212766	0.0425532	0.0340426	0.0468085	0.0319149	0.0170213	0.0297872	0.0191489	0.0255319	0.0446809	0.0191489	0.0340426	0.0489362	0.0361702	0.0382979	0.0574468	0.0276596	0.0617021	0.0340426
cynX	0.0337955	0.0433276	0.0476603	0.0363951	0.0554593	0.0398614	0.0441941	0.0493934	0.0554593	0.034662	0.017331	0.0563258	0.0216638	0.034662	0.0459272	0.034662	0.0485269	0.0589255	0.0519931	0.0537262	0.0493934	0.0433276	0.0537262	0.0363951
lacA	0.191489	0.224223	0.248773	0.188216	0.238953	0.207856	0.198036	0.204583	0.220949	0.188216	0.101473	0.224223	0.129296	0.171849	0.189853	0.158756	0.201309	0.219313	0.219313	0.230769	0.201309	0.199673	0.214403	0.191489
lacY	0.178771	0.211492	0.239425	0.186752	0.229848	0.199521	0.196329	0.196329	0.221868	0.173982	0.115722	0.233839	0.15004	0.1668	0.181165	0.17079	0.201915	0.220271	0.202713	0.221069	0.212291	0.205108	0.224262	0.189146
lacZ	0	0	0.00088968	0.00088968	0	0.00177936	0.00355872	0.00088968	0	0.00088968	0.00088968	0	0.00266904	0.00355872	0	0	0.00088968	0.00177936	0.00088968	0	0	0	0	0.00266904
lacI	0.0138632	0.0203327	0.0351201	0.0184843	0.0295749	0.0184843	0.0203327	0.0231054	0.0286506	0.0221811	0.0147874	0.0304991	0.0147874	0.0175601	0.0166359	0.0166359	0.0175601	0.0268022	0.0221811	0.0268022	0.0249538	0.0249538	0.0249538	0.0212569
mhpR	0.0156062	0.0168067	0.0480192	0.0180072	0.0336134	0.0288115	0.0240096	0.0336134	0.032413	0.0264106	0.00480192	0.027611	0.0156062	0.0216086	0.0240096	0.0252101	0.0348139	0.0372149	0.0204082	0.030012	0.0312125	0.0192077	0.0384154	0.030012
mhpA	0.0204327	0.0330529	0.046274	0.0234375	0.0342548	0.0198317	0.030649	0.0270433	0.0396635	0.0252404	0.0132212	0.0348558	0.015625	0.015625	0.0276442	0.0192308	0.0252404	0.0348558	0.0288462	0.0324519	0.0282452	0.0300481	0.0348558	0.0234375
mhpB	0.0275424	0.0264831	0.0391949	0.0243644	0.0317797	0.032839	0.0243644	0.0264831	0.0413136	0.0307203	0.00847458	0.0286017	0.0169492	0.0243644	0.0243644	0.0254237	0.032839	0.0476695	0.0275424	0.0317797	0.032839	0.032839	0.032839	0.0254237
mhpC.1	0.0150094	0.0300188	0.0206379	0.0187617	0.0206379	0.0225141	0.0206379	0.0206379	0.0375235	0.0187617	0.00562852	0.0206379	0.0131332	0.0131332	0.0262664	0.0150094	0.0243902	0.0243902	0.0187617	0.00750469	0.0225141	0.0243902	0.0262664	0.0243902
mhpC.2	0.0201729	0.0288184	0.037464	0.0172911	0.0345821	0.0172911	0.0172911	0.037464	0.0230548	0.0144092	0.0172911	0.0489914	0.00864553	0.0172911	0.0259366	0.0201729	0.0288184	0.0230548	0.0172911	0.0403458	0.0259366	0.0317003	0.0317003	0.0259366
mhpD	0.0346106	0.0383189	0.0346106	0.0234858	0.0432633	0.0321384	0.0333745	0.0407911	0.039555	0.0222497	0.0111248	0.0309023	0.0173053	0.0247219	0.0197775	0.0173053	0.0296663	0.0346106	0.0358467	0.0284302	0.0321384	0.0284302	0.0494438	0.025958
mhpF	0.0273684	0.0294737	0.0368421	0.0242105	0.04	0.0221053	0.0347368	0.0294737	0.0315789	0.02	0.0105263	0.0273684	0.0189474	0.0168421	0.0336842	0.0178947	0.0284211	0.0326316	0.0263158	0.0284211	0.0357895	0.0336842	0.0315789	0.0326316
mhpE	0.0217177	0.0227048	0.0266535	0.0207305	0.0217177	0.023692	0.0256663	0.0197433	0.017769	0.0246792	0.00987167	0.017769	0.0167818	0.0227048	0.0167818	0.0227048	0.0187562	0.0315893	0.0227048	0.0266535	0.0286278	0.0197433	0.029615	0.0167818
mhpT	0.0239472	0.0264244	0.0322048	0.0297275	0.031379	0.0181668	0.0239472	0.0255987	0.0322048	0.0330306	0.00990917	0.0289017	0.0132122	0.0198183	0.0239472	0.0239472	0.0322048	0.0305533	0.0289017	0.0289017	0.028076	0.0222956	0.0289017	0.0231214
yaiL	0.0482375	0.0538033	0.0797774	0.0445269	0.0779221	0.0463822	0.0593692	0.0705009	0.0593692	0.0519481	0.0204082	0.0538033	0.0426716	0.0445269	0.0538033	0.0408163	0.0408163	0.0630798	0.0556586	0.0556586	0.0556586	0.0408163	0.0649351	0.0556586
frmB	0.0288115	0.0396158	0.0456182	0.0360144	0.0384154	0.0348139	0.0480192	0.0468187	0.0420168	0.0468187	0.0168067	0.0492197	0.0240096	0.0216086	0.0432173	0.030012	0.0432173	0.0564226	0.0432173	0.0504202	0.0468187	0.0384154	0.0552221	0.0372149
frmA	0.0288548	0.0360685	0.0550045	0.0360685	0.0504959	0.0559062	0.03156	0.0450857	0.0396754	0.0333634	0.0207394	0.0423805	0.0243463	0.0297565	0.0360685	0.0342651	0.0459874	0.0522994	0.0333634	0.0405771	0.0459874	0.0414788	0.0522994	0.0324617
frmR	0	0.0109091	0.0436364	0.0109091	0.0290909	0.0109091	0.0254545	0.0145455	0.0218182	0.0290909	0.00727273	0.0327273	0.00727273	0.0327273	0.0181818	0.0109091	0.0290909	0.0218182	0.0254545	0.0218182	0.0254545	0.0145455	0.0109091	0.0218182
yaiO	0.108668	0.125485	0.151358	0.13066	0.156533	0.117723	0.139715	0.128072	0.151358	0.116429	0.0530401	0.141009	0.0827943	0.102199	0.116429	0.115136	0.119017	0.146184	0.129366	0.137128	0.129366	0.122898	0.131953	0.109961
yaiX.1	0.137349	0.171084	0.171084	0.156627	0.185542	0.142169	0.137349	0.142169	0.154217	0.13494	0.0650602	0.178313	0.0795181	0.115663	0.144578	0.122892	0.149398	0.171084	0.137349	0.149398	0.156627	0.137349	0.166265	0.115663
yaiX.2	0.113879	0.135231	0.153025	0.131673	0.153025	0.117438	0.113879	0.142349	0.170819	0.113879	0.0711744	0.135231	0.0711744	0.103203	0.11032	0.0925267	0.0925267	0.160142	0.117438	0.145907	0.142349	0.113879	0.142349	0.103203
yaiP	0.112876	0.161371	0.182274	0.135452	0.165552	0.141304	0.14214	0.156355	0.161371	0.147157	0.0668896	0.157191	0.0986622	0.117893	0.144649	0.126254	0.147993	0.160535	0.137124	0.167224	0.145485	0.147993	0.168896	0.117057
yaiS	0.183124	0.199282	0.287253	0.174147	0.256732	0.201077	0.197487	0.226212	0.249551	0.192101	0.0933573	0.235189	0.16158	0.175943	0.219031	0.172352	0.179533	0.235189	0.186715	0.220826	0.213645	0.197487	0.256732	0.202873
tauA	0.043659	0.0467775	0.0592516	0.0384615	0.0582121	0.0530146	0.049896	0.0602911	0.0634096	0.0488565	0.024948	0.0582121	0.027027	0.0363825	0.0488565	0.0322245	0.0467775	0.0665281	0.0561331	0.045738	0.0530146	0.0322245	0.0571726	0.0509356
tauB	0.0182529	0.029987	0.029987	0.0260756	0.029987	0.0169492	0.0260756	0.0286832	0.029987	0.0247718	0.0065189	0.0378096	0.0182529	0.0234681	0.0221643	0.0260756	0.0247718	0.0365059	0.0352021	0.0338983	0.0404172	0.0169492	0.0365059	0.0182529
tauC	0.0266022	0.0338573	0.0386941	0.0374849	0.0350665	0.0411125	0.0338573	0.0314389	0.0435308	0.0266022	0.0108827	0.0374849	0.0217654	0.0302297	0.0314389	0.0205562	0.0290206	0.04474	0.0314389	0.0362757	0.0362757	0.0314389	0.0350665	0.0290206
tauD	0.0199765	0.027027	0.0329025	0.0293772	0.0411281	0.0211516	0.0258519	0.0258519	0.0411281	0.0246769	0.00705053	0.0235018	0.0223267	0.0211516	0.0282021	0.012926	0.0282021	0.0329025	0.0223267	0.0352526	0.0246769	0.0282021	0.0329025	0.0199765
hemB	0.00205339	0.00718686	0.0102669	0.00410678	0.00308008	0.00410678	0.00718686	0.00924025	0.00821355	0.00205339	0	0.0123203	0.00308008	0.00821355	0.0112936	0.00205339	0.00308008	0.00308008	0.00616016	0.00924025	0.00616016	0.00924025	0.0123203	0.00616016
yaiT.1	0.175704	0.199725	0.236788	0.170899	0.213452	0.200412	0.191489	0.218257	0.222375	0.179822	0.0988332	0.218257	0.143445	0.16884	0.181194	0.166095	0.193548	0.205216	0.197666	0.226493	0.191489	0.183253	0.215511	0.185312
yaiT.2	0.0435083	0.0504144	0.0759669	0.0455801	0.0656077	0.0490331	0.0483425	0.0517956	0.0531768	0.0483425	0.0227901	0.0531768	0.0331492	0.0359116	0.0573204	0.0428177	0.0538674	0.058011	0.0476519	0.0559392	0.0517956	0.0469613	0.0573204	0.0421271
yaiV	0.133226	0.141252	0.179775	0.128411	0.184591	0.131621	0.136437	0.165329	0.165329	0.139647	0.0674157	0.166934	0.110754	0.125201	0.131621	0.0995185	0.149278	0.150883	0.149278	0.182986	0.150883	0.133226	0.160514	0.142857
ampH	0.0458081	0.0648228	0.0700086	0.0466724	0.0622299	0.0553155	0.0544512	0.0622299	0.059637	0.0518583	0.0250648	0.0734659	0.0328436	0.0475367	0.0509939	0.0432152	0.0622299	0.0700086	0.0527226	0.0708729	0.0605013	0.0518583	0.0751945	0.0492653
sbmA	0.0336066	0.0516393	0.047541	0.0377049	0.0393443	0.0442623	0.0360656	0.0516393	0.047541	0.0393443	0.0106557	0.0442623	0.0295082	0.0311475	0.0352459	0.0360656	0.0311475	0.0459016	0.0516393	0.0508197	0.0401639	0.0286885	0.0459016	0.0270492
yaiW	0.0292505	0.0402194	0.0447898	0.0319927	0.0438757	0.0319927	0.0365631	0.0420475	0.0319927	0.0319927	0.0100548	0.0319927	0.0173675	0.0301645	0.0274223	0.0274223	0.0255941	0.0484461	0.0402194	0.0319927	0.0374771	0.0265082	0.0383912	0.0301645
yaiY	0.0227273	0.0194805	0.025974	0.038961	0.0292208	0.0324675	0.0324675	0.0292208	0.038961	0.0227273	0.00649351	0.038961	0.00649351	0.0227273	0.0194805	0.0227273	0.0162338	0.0227273	0.0194805	0.0292208	0.025974	0.0194805	0.0324675	0.0227273
yaiZ	0.0283019	0.0424528	0.0613208	0.0660377	0.0660377	0.0377358	0.0377358	0.0896226	0.0566038	0.0566038	0.0141509	0.0283019	0.0471698	0.0188679	0.0235849	0.0377358	0.0471698	0.0424528	0.0566038	0.0377358	0.0471698	0.0377358	0.0613208	0.0377358
ddlA	0.0402194	0.0447898	0.0612431	0.0457038	0.0530165	0.0521024	0.0447898	0.0612431	0.0585009	0.047532	0.0274223	0.0612431	0.0283364	0.0420475	0.0493601	0.035649	0.047532	0.0511883	0.0566728	0.0630713	0.0466179	0.0466179	0.0621572	0.0374771
iraP	0.211538	0.265385	0.326923	0.234615	0.288462	0.246154	0.269231	0.226923	0.307692	0.234615	0.146154	0.276923	0.203846	0.230769	0.230769	0.203846	0.242308	0.323077	0.246154	0.273077	0.253846	0.234615	0.307692	0.25
phoA	0.0487633	0.0650177	0.0770318	0.0480565	0.0671378	0.059364	0.0685512	0.0628975	0.0749117	0.0579505	0.0268551	0.0749117	0.0452297	0.0438163	0.044523	0.0438163	0.0607774	0.0812721	0.0501767	0.0685512	0.0678445	0.0607774	0.0812721	0.0501767
psiF	0.025	0.04375	0.05625	0.034375	0.065625	0.059375	0.034375	0.0375	0.046875	0.034375	0.028125	0.05	0.01875	0.046875	0.034375	0.0375	0.025	0.0625	0.059375	0.053125	0.05	0.021875	0.05625	0.05
yaiC	0.0313901	0.0403587	0.0484305	0.0331839	0.0457399	0.0376682	0.0412556	0.0376682	0.0394619	0.0502242	0.0152466	0.0394619	0.0233184	0.0304933	0.0295964	0.026009	0.0367713	0.0511211	0.0394619	0.0466368	0.0376682	0.0376682	0.0376682	0.0340807
proC	0	0	0.00370828	0	0	0	0	0	0	0	0	0	0	0	0	0.00123609	0	0	0	0	0	0	0	0
yaiI	0.0240175	0.0414847	0.0524017	0.0305677	0.0436681	0.0262009	0.0262009	0.0393013	0.0349345	0.0393013	0.00436681	0.0283843	0.0131004	0.0218341	0.0349345	0.0196507	0.0262009	0.0393013	0.0327511	0.0436681	0.0458515	0.0174672	0.0371179	0.0240175
aroL	0.0209924	0.0400763	0.0458015	0.0343511	0.0534351	0.0438931	0.0400763	0.0534351	0.0419847	0.0267176	0.0152672	0.0381679	0.0248092	0.0267176	0.0324427	0.0305344	0.0362595	0.0438931	0.0248092	0.0496183	0.0362595	0.0248092	0.0324427	0.0343511
yaiA	0.0471204	0.0732984	0.0732984	0.052356	0.0994764	0.0471204	0.0994764	0.0890052	0.104712	0.0575916	0.0314136	0.0994764	0.0628272	0.052356	0.0680628	0.052356	0.0628272	0.0732984	0.0732984	0.078534	0.0628272	0.0680628	0.0628272	0.0575916
aroM	0.0369276	0.0443131	0.0590842	0.0457903	0.0738552	0.0635155	0.0635155	0.0649926	0.0620384	0.0413589	0.0177253	0.0812408	0.0384047	0.0457903	0.042836	0.0443131	0.0546529	0.0768095	0.0664697	0.0620384	0.0546529	0.0502216	0.0649926	0.0502216
yaiE	0.0528169	0.102113	0.102113	0.0739437	0.137324	0.0880282	0.0950704	0.109155	0.116197	0.119718	0.0387324	0.112676	0.0528169	0.0880282	0.102113	0.0669014	0.0739437	0.112676	0.109155	0.109155	0.102113	0.0985915	0.119718	0.102113
ykiA	0.143695	0.178886	0.208211	0.140762	0.187683	0.173021	0.184751	0.196481	0.184751	0.158358	0.0762463	0.184751	0.123167	0.129032	0.155425	0.131965	0.140762	0.202346	0.14956	0.199413	0.170088	0.158358	0.181818	0.158358
rdgC	0.0241493	0.039517	0.0417124	0.0329308	0.0570801	0.0340285	0.039517	0.0417124	0.0428101	0.0307355	0.0153677	0.0439078	0.0230516	0.0296378	0.0307355	0.0241493	0.0384193	0.0461032	0.0373216	0.0439078	0.0307355	0.0340285	0.0362239	0.0329308
mak	0.027533	0.0396476	0.0462555	0.0407489	0.0539648	0.0297357	0.0396476	0.0429515	0.0418502	0.0286344	0.0165198	0.0396476	0.0198238	0.0231278	0.0352423	0.0253304	0.0297357	0.0473568	0.0363436	0.0462555	0.0330396	0.0242291	0.0429515	0.0253304
araJ	0.0836149	0.0853041	0.120777	0.089527	0.111486	0.0861486	0.0878378	0.0962838	0.103041	0.0886824	0.0565878	0.106419	0.0641892	0.066723	0.0954392	0.0760135	0.089527	0.105574	0.0996622	0.108953	0.101351	0.0878378	0.111486	0.089527
sbcC	0.020979	0.0276542	0.03274	0.0206612	0.0381437	0.025747	0.0270184	0.0298792	0.0314685	0.025747	0.0104895	0.0317864	0.0162111	0.0222505	0.025747	0.0219326	0.0251113	0.0289256	0.0321043	0.0340114	0.0295613	0.0286078	0.0314685	0.0254291
sbcD	0.0324459	0.0382696	0.0449251	0.0357737	0.0540765	0.0382696	0.0399334	0.0449251	0.0399334	0.031614	0.0183028	0.047421	0.0216306	0.0232945	0.0366057	0.0324459	0.046589	0.0449251	0.0324459	0.0440932	0.0366057	0.0374376	0.0457571	0.0366057
phoB	0.0290276	0.0333817	0.0551524	0.0348331	0.0580552	0.0406386	0.0464441	0.0406386	0.0391872	0.0362845	0.011611	0.0362845	0.0319303	0.0348331	0.030479	0.0319303	0.053701	0.0478955	0.0333817	0.0435414	0.0435414	0.0377358	0.0333817	0.0449927
phoR	0.015444	0.0254826	0.023166	0.0162162	0.0277992	0.0216216	0.0200772	0.0200772	0.027027	0.0239382	0.0131274	0.034749	0.011583	0.0169884	0.0247104	0.0216216	0.0208494	0.0285714	0.019305	0.0293436	0.0362934	0.0254826	0.0362934	0.0185328
brnQ	0.0204701	0.0288097	0.0310842	0.0204701	0.0242608	0.0257771	0.0257771	0.0288097	0.0295679	0.0136467	0.00682335	0.0326005	0.0060652	0.0204701	0.0212282	0.0090978	0.025019	0.0280516	0.0181956	0.0227445	0.0197119	0.0174375	0.0288097	0.0144049
proY	0.0254916	0.0342316	0.0386016	0.0291333	0.0386016	0.0436999	0.028405	0.0349599	0.0422433	0.0269483	0.010925	0.0335033	0.0233066	0.0291333	0.0291333	0.0225783	0.0305899	0.0364166	0.0356883	0.0371449	0.0342316	0.0364166	0.0429716	0.0320466
malZ	0.022602	0.0336273	0.0380375	0.0264609	0.0319735	0.0286659	0.0325248	0.0352811	0.0424476	0.0297685	0.0104741	0.036935	0.0154355	0.0192944	0.0270121	0.0242558	0.0314223	0.0407938	0.0275634	0.0374862	0.030871	0.0297685	0.0407938	0.0259096
acpH	0.0120482	0.0240964	0.0258176	0.020654	0.0137694	0.0120482	0.0120482	0.00688468	0.0240964	0.00516351	0.00688468	0.0137694	0.00860585	0.0120482	0.020654	0.010327	0.0189329	0.0172117	0.0240964	0.0189329	0.0189329	0.020654	0.0154905	0.00860585
queA	0.0158879	0.0102804	0.0214953	0.0140187	0.0271028	0.0271028	0.0186916	0.0224299	0.0196262	0.0224299	0.00841121	0.0271028	0.00841121	0.0186916	0.0214953	0.011215	0.017757	0.0280374	0.0158879	0.017757	0.0158879	0.0196262	0.0224299	0.0186916
tgt	0.0133097	0.0168589	0.0212955	0.0106477	0.011535	0.0159716	0.014197	0.0159716	0.0177462	0.0177462	0.00709849	0.0195209	0.00354925	0.00621118	0.011535	0.0079858	0.0124224	0.0133097	0.011535	0.0212955	0.0159716	0.014197	0.0221828	0.0124224
yajC	0	0	0	0	0	0	0	0	0	0	0	0	0	0	0	0	0	0	0	0	0	0	0	0
secD	0.000541419	0	0.00108284	0	0	0	0	0.000541419	0	0	0	0	0.00270709	0	0.000541419	0	0	0	0	0.00108284	0	0	0.000541419	0.000541419
secF	0	0	0.00102987	0	0	0	0	0	0	0	0	0	0	0	0	0	0	0	0.00102987	0	0	0.00102987	0	0.00102987
yajD	0.0172911	0.0345821	0.0230548	0.0144092	0.0317003	0.0144092	0.0201729	0.0259366	0.0259366	0.0259366	0.0115274	0.0201729	0.0201729	0.0172911	0.0172911	0.0230548	0.0288184	0.0259366	0.0172911	0.0288184	0.0172911	0.0230548	0.0288184	0.0230548
tsx	0.0237557	0.030543	0.0328054	0.0316742	0.0328054	0.0214932	0.0192308	0.030543	0.0294118	0.030543	0.0113122	0.030543	0.0169683	0.020362	0.030543	0.0237557	0.0180995	0.0271493	0.0237557	0.0248869	0.0418552	0.0282805	0.0350679	0.020362
yajI	0.0241187	0.0371058	0.0445269	0.0333952	0.0408163	0.0333952	0.0278293	0.0241187	0.0463822	0.0296846	0.0222635	0.0315399	0.0222635	0.0241187	0.0278293	0.0352505	0.0241187	0.038961	0.0241187	0.0463822	0.0426716	0.0371058	0.0426716	0.0371058
nrdR	0.0178174	0.0267261	0.0244989	0.0111359	0.0155902	0.00890869	0.0111359	0.0111359	0.0222717	0.00890869	0.00668151	0.0311804	0.00668151	0.0200445	0.0155902	0.013363	0.0155902	0.0222717	0.0111359	0.0244989	0.0244989	0.013363	0.0222717	0.00222717
ribD	0	0	0	0	0	0	0	0	0.000906618	0	0	0.000906618	0	0.000906618	0	0	0	0	0.000906618	0	0.000906618	0	0	0
ribE	0	0	0	0	0	0	0.00212766	0	0	0	0	0	0	0	0.00212766	0	0	0	0	0	0	0	0	0
nusB	0	0.00238663	0	0	0.00477327	0.00238663	0	0	0.00238663	0.00238663	0.00238663	0	0	0	0	0	0	0	0.00238663	0.0071599	0	0	0	0.00238663
thiL	0	0	0	0	0.00204708	0	0	0	0	0	0	0	0	0	0	0	0	0	0	0	0.00102354	0	0	0
pgpA	0.00772201	0.011583	0.0135135	0.00965251	0.0135135	0.0135135	0.0173745	0.00772201	0.00579151	0.00965251	0.0019305	0.0135135	0.0173745	0.015444	0.00772201	0.00579151	0.0135135	0.00965251	0.00579151	0.0173745	0.011583	0.00965251	0.0212355	0.0135135
yajO	0.0164271	0.0225873	0.0225873	0.0143737	0.0277207	0.0215606	0.0195072	0.0184805	0.0195072	0.0225873	0.00924025	0.0328542	0.00616016	0.0154004	0.026694	0.0154004	0.0225873	0.0277207	0.0164271	0.026694	0.0174538	0.0225873	0.0318275	0.0205339
dxs	0	0	0	0.000537057	0	0	0.00107411	0.000537057	0	0	0	0	0	0	0	0	0	0	0	0	0	0	0.000537057	0.000537057
ispA	0.00667408	0.0155729	0.0111235	0.0122358	0.0155729	0.00667408	0.0111235	0.0111235	0.0111235	0.00889878	0.00222469	0.0177976	0.00333704	0.0100111	0.0133482	0.00444939	0.0111235	0.0122358	0.00778643	0.0189099	0.0133482	0.0144605	0.0222469	0.00889878
xseB	0.0289256	0.0330579	0.0371901	0.00413223	0.0206612	0.0165289	0.00826446	0.0330579	0.0289256	0.0371901	0.00826446	0.0371901	0.0165289	0.0247934	0.00826446	0	0.0165289	0.0371901	0.0165289	0.0289256	0.0206612	0.0165289	0.0371901	0.0247934
thiI	0.0207182	0.015884	0.035221	0.015884	0.0366022	0.0248619	0.0172652	0.0283149	0.0269337	0.0269337	0.0103591	0.0303867	0.0186464	0.0186464	0.0234807	0.0179558	0.0269337	0.0248619	0.0214088	0.0269337	0.019337	0.0172652	0.0296961	0.0207182
yajL	0.0118644	0.0254237	0.0305085	0.0186441	0.0338983	0.0186441	0.0237288	0.0305085	0.0338983	0.020339	0.0186441	0.0355932	0.0101695	0.0271186	0.0271186	0.0220339	0.0322034	0.0305085	0.0237288	0.0305085	0.0288136	0.0237288	0.0389831	0.0152542
panE	0.0241493	0.0263447	0.0307355	0.0230516	0.0274424	0.0285401	0.0230516	0.0230516	0.0428101	0.025247	0.00768386	0.0318332	0.0186608	0.0164654	0.0263447	0.0208562	0.0274424	0.0307355	0.0274424	0.0329308	0.0263447	0.0318332	0.025247	0.0230516
yajQ	0.01222	0.0142566	0.0224033	0.0285132	0.0183299	0.0142566	0.0142566	0.0162933	0.0224033	0.0162933	0.00407332	0.0203666	0.00814664	0.01222	0.0183299	0.0183299	0.0162933	0.0203666	0.0162933	0.0162933	0.0203666	0.00610998	0.0203666	0.0183299
yajR	0.0183284	0.0285924	0.0461877	0.0234604	0.0439883	0.0322581	0.0278592	0.0315249	0.0337243	0.0344575	0.0102639	0.0417889	0.0219941	0.0241935	0.0190616	0.0241935	0.0249267	0.0315249	0.026393	0.03739	0.0271261	0.0234604	0.0351906	0.0241935
cyoE	0.0280899	0.0359551	0.0483146	0.0337079	0.0348315	0.0404494	0.0292135	0.0337079	0.0370787	0.0303371	0.0123596	0.0404494	0.0157303	0.0337079	0.0303371	0.0292135	0.0325843	0.0370787	0.0359551	0.0449438	0.0404494	0.0314607	0.0393258	0.0280899
cyoD	0.0303951	0.0395137	0.0425532	0.0425532	0.0455927	0.0395137	0.0455927	0.0364742	0.0486322	0.0243161	0.0151976	0.0455927	0.0243161	0.0243161	0.0455927	0.0273556	0.0334347	0.0638298	0.0547112	0.0547112	0.0334347	0.0425532	0.0425532	0.0212766
cyoC	0.0211726	0.0211726	0.02443	0.0228013	0.0309446	0.02443	0.0325733	0.0260586	0.029316	0.02443	0.00814332	0.0228013	0.0179153	0.0211726	0.0309446	0.0179153	0.0260586	0.0260586	0.0179153	0.0276873	0.0309446	0.02443	0.0390879	0.0374593
cyoB	0.0286288	0.0301356	0.0431944	0.0236062	0.0401808	0.0356605	0.0306379	0.038674	0.0341537	0.0296334	0.0130588	0.0421899	0.0190859	0.0241085	0.0281266	0.027122	0.0311401	0.0401808	0.0306379	0.036665	0.0321447	0.0266198	0.0421899	0.0291311
cyoA	0.0517423	0.0739176	0.0781415	0.0411827	0.0739176	0.062302	0.061246	0.0760296	0.0739176	0.0506864	0.0274551	0.0675818	0.0401267	0.0549102	0.0760296	0.0527983	0.0654699	0.063358	0.0739176	0.0696938	0.0686378	0.0475185	0.0718057	0.0549102
ampG	0.0223729	0.0366102	0.0494915	0.0318644	0.039322	0.0257627	0.0386441	0.0332203	0.0366102	0.0277966	0.0115254	0.040678	0.0210169	0.0264407	0.0284746	0.0244068	0.0264407	0.0325424	0.0277966	0.0305085	0.0325424	0.0311864	0.0379661	0.0298305
yajG	0.0276817	0.0311419	0.0449827	0.0155709	0.0311419	0.0397924	0.032872	0.0432526	0.0311419	0.0311419	0.0224913	0.0363322	0.0242215	0.017301	0.0155709	0.0224913	0.0259516	0.032872	0.0363322	0.0311419	0.0346021	0.0363322	0.0346021	0.0224913
bolA	0.0725552	0.0788644	0.0820189	0.0599369	0.100946	0.0630915	0.0977918	0.0883281	0.0694006	0.0725552	0.0473186	0.0788644	0.0536278	0.0694006	0.0946372	0.0662461	0.0820189	0.0820189	0.0599369	0.0914826	0.0630915	0.0662461	0.0694006	0.0473186
tig	0.0177196	0.0315871	0.03698	0.0200308	0.0362096	0.0215716	0.0292758	0.027735	0.0223421	0.0285054	0.0100154	0.0323575	0.0231125	0.01849	0.0254237	0.0177196	0.0261941	0.027735	0.0231125	0.0346687	0.0285054	0.0231125	0.0346687	0.0254237
clpP	0.00321027	0.00160514	0.00642055	0.00481541	0.00642055	0.00481541	0.00802568	0.00642055	0.00642055	0.00160514	0	0.00642055	0.00160514	0.00481541	0.00321027	0.00642055	0.00642055	0.00642055	0.00642055	0.00802568	0.00321027	0	0.00963082	0.00642055
clpX	0.010989	0.00941915	0.0133438	0.00470958	0.0141287	0.00941915	0.0133438	0.0141287	0.010989	0.0125589	0.00313972	0.0164835	0.00313972	0.00470958	0.00706436	0.00549451	0.00941915	0.0149137	0.00863422	0.0117739	0.00706436	0.00863422	0.0102041	0.00863422
lon	0.00424809	0.0118946	0.00594732	0.00382328	0.00807137	0.00892099	0.00849618	0.00764656	0.00934579	0.00637213	0.00169924	0.0097706	0.00424809	0.00594732	0.00764656	0.00509771	0.00424809	0.00934579	0.00807137	0.0114698	0.0097706	0.00722175	0.0135939	0.00594732
hupB	0.0294118	0.0441176	0.0330882	0.0294118	0.0661765	0.0404412	0.0404412	0.0477941	0.0441176	0.0183824	0.0257353	0.0367647	0.0220588	0.0404412	0.0183824	0.0330882	0.0551471	0.0588235	0.0294118	0.0367647	0.0477941	0.0477941	0.0514706	0.0257353
ppiD	0.0112239	0.0128274	0.0219134	0.00908605	0.0122929	0.0117584	0.0133618	0.0117584	0.0160342	0.0117584	0.00534474	0.019241	0.00748263	0.00855158	0.0122929	0.0106895	0.0154997	0.0144308	0.0122929	0.0160342	0.0160342	0.0122929	0.0128274	0.0122929
ybaV	0.0485175	0.0592992	0.0889488	0.0512129	0.0619946	0.0700809	0.0566038	0.0619946	0.0566038	0.0566038	0.0296496	0.0566038	0.0404313	0.0539084	0.0673854	0.0404313	0.0781671	0.0673854	0.0485175	0.0673854	0.0754717	0.06469	0.0781671	0.0458221
fadM	0.0376884	0.0427136	0.0653266	0.0577889	0.0653266	0.0577889	0.0477387	0.0527638	0.0552764	0.040201	0.0251256	0.0628141	0.0276382	0.0427136	0.0527638	0.0376884	0.0678392	0.0603015	0.040201	0.0552764	0.0577889	0.0477387	0.0628141	0.0527638
queC	0.0215827	0.047482	0.0546763	0.0330935	0.0489209	0.0446043	0.0460432	0.0402878	0.0460432	0.0374101	0.0129496	0.047482	0.0172662	0.0330935	0.0460432	0.0345324	0.0330935	0.0431655	0.0302158	0.0388489	0.0330935	0.0402878	0.028777	0.0330935
ybaE	0.0329412	0.04	0.0564706	0.0376471	0.0564706	0.0423529	0.0347059	0.0458824	0.0535294	0.0323529	0.0111765	0.0452941	0.0258824	0.0317647	0.0311765	0.0358824	0.0382353	0.0435294	0.0317647	0.0505882	0.0458824	0.0347059	0.0482353	0.0411765
cof	0.0317848	0.0244499	0.0378973	0.0366748	0.0403423	0.0207824	0.0220049	0.0305623	0.0330073	0.0244499	0.0110024	0.0403423	0.0183374	0.0195599	0.0232274	0.0207824	0.0183374	0.0354523	0.0244499	0.0256724	0.0281174	0.0232274	0.0403423	0.0305623
ybaO	0.0502183	0.0480349	0.0393013	0.0218341	0.0393013	0.0240175	0.0218341	0.0305677	0.0414847	0.0371179	0.00655022	0.0327511	0.0305677	0.0305677	0.0371179	0.0218341	0.0327511	0.0393013	0.0393013	0.0393013	0.0196507	0.0305677	0.0349345	0.0349345
mdlA	0.0214447	0.0231377	0.0406321	0.022009	0.0395034	0.022009	0.020316	0.0299097	0.0316027	0.0208804	0.00790068	0.0366817	0.015237	0.0225734	0.023702	0.0174944	0.0191874	0.0242664	0.0259594	0.0316027	0.0282167	0.0327314	0.035553	0.0174944
mdlB	0.0230208	0.0213363	0.0376193	0.0185289	0.0275126	0.0252667	0.0218978	0.0275126	0.0275126	0.0179674	0.0117911	0.0235823	0.0134756	0.0168445	0.0207748	0.016283	0.0213363	0.0308815	0.0230208	0.0275126	0.0280741	0.0263897	0.0258282	0.0185289
glnK	0.0118343	0.0236686	0.0295858	0.035503	0.0266272	0.0295858	0.0207101	0.0207101	0.035503	0.0236686	0.00591716	0.0266272	0.0177515	0.0266272	0.0177515	0.0207101	0.0266272	0.0325444	0.0207101	0.0266272	0.0236686	0.0236686	0.0266272	0.00887574
amtB	0.0279938	0.0287714	0.0388802	0.0287714	0.0451011	0.0326594	0.033437	0.0272162	0.0279938	0.0303266	0.0116641	0.0396579	0.0233281	0.0279938	0.0326594	0.0272162	0.0248834	0.0427683	0.0264386	0.0357698	0.037325	0.029549	0.0287714	0.0272162
tesB	0.0197674	0.0267442	0.0313953	0.0232558	0.0255814	0.0290698	0.0197674	0.022093	0.0197674	0.0127907	0.0104651	0.0197674	0.0151163	0.0174419	0.0244186	0.0104651	0.0232558	0.0325581	0.0255814	0.0267442	0.0255814	0.0244186	0.0302326	0.0186047
ybaY	0.0157343	0.0244755	0.034965	0.027972	0.034965	0.0227273	0.0297203	0.0297203	0.0402098	0.0192308	0.013986	0.027972	0.0227273	0.0297203	0.0244755	0.0262238	0.0262238	0.0402098	0.0157343	0.0262238	0.0122378	0.0314685	0.0332168	0.0192308
ybaZ	0.0282776	0.033419	0.0257069	0.0257069	0.0462725	0.0282776	0.0231362	0.0257069	0.033419	0.0231362	0.0102828	0.0282776	0.0179949	0.0154242	0.0154242	0.0179949	0.0257069	0.0437018	0.0257069	0.0308483	0.0257069	0.0257069	0.0359897	0.0308483
ffs	0	0	0	0	0	0	0	0	0	0	0	0	0	0	0	0	0	0	0	0	0	0	0	0
ybaA	0.0226629	0.0254958	0.0283286	0.0141643	0.0169972	0.01983	0.0254958	0.01983	0.0254958	0.01983	0.0113314	0.0283286	0.0141643	0.0169972	0.0141643	0.0113314	0.0169972	0.0424929	0.0169972	0.0254958	0.0141643	0.0141643	0.0396601	0.0141643
ylaB	0.0464516	0.0683871	0.0851613	0.0606452	0.0806452	0.0548387	0.0645161	0.0625806	0.08	0.0593548	0.0225806	0.063871	0.0425806	0.0445161	0.0593548	0.056129	0.0619355	0.0670968	0.0522581	0.0645161	0.0651613	0.0522581	0.0729032	0.0496774
ylaC	0.0340426	0.0574468	0.0702128	0.0553191	0.0617021	0.0382979	0.0531915	0.0382979	0.0510638	0.0425532	0.0297872	0.0531915	0.0297872	0.0489362	0.0361702	0.0297872	0.0425532	0.0531915	0.0319149	0.0404255	0.0446809	0.0212766	0.0468085	0.0425532
maa	0.0943739	0.108893	0.143376	0.0961887	0.114338	0.0998185	0.112523	0.101633	0.137931	0.105263	0.0508167	0.110708	0.0707804	0.0834846	0.116152	0.0653358	0.092559	0.125227	0.117967	0.114338	0.130672	0.116152	0.128857	0.101633
hha	0.0779817	0.100917	0.0963303	0.0733945	0.0779817	0.0688073	0.0825688	0.087156	0.0825688	0.087156	0.0229358	0.114679	0.0642202	0.0733945	0.0733945	0.0366972	0.0733945	0.12844	0.087156	0.0825688	0.0825688	0.0733945	0.100917	0.059633
tomB	0.184492	0.184492	0.216578	0.141711	0.197861	0.176471	0.160428	0.171123	0.181818	0.139037	0.0935829	0.200535	0.117647	0.152406	0.163102	0.13369	0.152406	0.187166	0.184492	0.21123	0.160428	0.165775	0.187166	0.176471
acrB	0.0244522	0.0288981	0.0416005	0.0254049	0.0384249	0.0308034	0.0282629	0.0308034	0.031121	0.0279454	0.0120673	0.0384249	0.0190537	0.023182	0.0358844	0.0241346	0.0269927	0.033979	0.0304859	0.0327088	0.0358844	0.0266751	0.0352493	0.0266751
acrA	0.0335289	0.03772	0.0494552	0.0343671	0.0435876	0.0385583	0.0444258	0.0461023	0.0502934	0.0326907	0.022632	0.0486169	0.0201174	0.0293378	0.0368818	0.030176	0.0385583	0.045264	0.0368818	0.0511316	0.0511316	0.0410729	0.0477787	0.0326907
acrR	0.0525502	0.0510046	0.0664606	0.0556414	0.0710974	0.057187	0.0602782	0.057187	0.0618238	0.0448223	0.0293663	0.0680062	0.0370943	0.057187	0.049459	0.0386399	0.0587326	0.0556414	0.0664606	0.0680062	0.0680062	0.0463679	0.0757342	0.0525502
mscK	0.0306365	0.0353956	0.043724	0.0285544	0.0368828	0.0306365	0.0368828	0.0303391	0.0371802	0.0273647	0.0139798	0.0368828	0.0205235	0.0226056	0.0276621	0.0249851	0.0303391	0.0386675	0.0285544	0.0386675	0.028257	0.0312314	0.0377751	0.0303391
ybaM	0.00621118	0.0124224	0.0124224	0.00621118	0.0248447	0	0.00621118	0.00621118	0.0124224	0.0124224	0.00621118	0.0186335	0.0248447	0.0124224	0.00621118	0.00621118	0.0124224	0.0248447	0.0248447	0.0124224	0.0186335	0.00621118	0.0186335	0.0186335
priC	0.0132827	0.0265655	0.0151803	0.0303605	0.0379507	0.0170778	0.0246679	0.0132827	0.0303605	0.0151803	0.0056926	0.028463	0.0227704	0.0265655	0.0189753	0.0113852	0.0208729	0.0265655	0.0227704	0.0208729	0.0151803	0.0151803	0.0303605	0.0189753
ybaN	0.0344828	0.0450928	0.0450928	0.0185676	0.0450928	0.0291777	0.0238727	0.0344828	0.0397878	0.0238727	0.00795756	0.0238727	0.0212202	0.0212202	0.0265252	0.0291777	0.0291777	0.0371353	0.0344828	0.0503979	0.0106101	0.0159151	0.0397878	0.0291777
apt	0.0163339	0.0254083	0.0272232	0.0181488	0.0290381	0.0235935	0.0217786	0.0235935	0.0254083	0.0108893	0.00907441	0.0181488	0.00907441	0.0181488	0.0290381	0.0217786	0.0181488	0.030853	0.0199637	0.0381125	0.0290381	0.0235935	0.0272232	0.030853
dnaX	0	0	0	0	0	0	0	0	0.000517866	0.000517866	0	0	0	0	0	0	0	0	0.000517866	0	0.000517866	0	0	0
ybaB	0.0151976	0.0243161	0.0243161	0.0182371	0.0182371	0.0121581	0.0243161	0.0212766	0.0243161	0.0212766	0.00911854	0.0243161	0.00911854	0.0151976	0.0243161	0.00911854	0.0243161	0.0212766	0.0273556	0.0151976	0.0212766	0.0182371	0.0303951	0.0182371
recR	0.0330579	0.031405	0.0380165	0.0280992	0.0297521	0.0396694	0.031405	0.0280992	0.0363636	0.0214876	0.00826446	0.0429752	0.0115702	0.0198347	0.0247934	0.0280992	0.0264463	0.0347107	0.0280992	0.0396694	0.0347107	0.0347107	0.0347107	0.0280992
htpG	0.0282818	0.0314835	0.0389541	0.0309498	0.0421558	0.0309498	0.0320171	0.0320171	0.0357524	0.0261473	0.0138741	0.0288154	0.0202775	0.0234792	0.0277481	0.0288154	0.0256137	0.0357524	0.0277481	0.0426894	0.029349	0.0314835	0.0378869	0.0298826
adk	0	0	0	0	0	0	0	0	0.0015528	0	0	0	0	0	0	0	0	0	0	0	0	0	0	0
hemH	0.004158	0.002079	0.004158	0	0.004158	0.0010395	0.002079	0.0010395	0.0031185	0.0010395	0.002079	0.0010395	0.0010395	0.0010395	0.0010395	0.0010395	0	0.004158	0.002079	0.002079	0.0031185	0	0.0031185	0
aes	0.0291971	0.0364964	0.0479666	0.0208551	0.0437956	0.0344108	0.0375391	0.0364964	0.0417101	0.0302398	0.0156413	0.0323253	0.0260688	0.0250261	0.0302398	0.0291971	0.0333681	0.0427529	0.0260688	0.0281543	0.0375391	0.0312826	0.0385819	0.0218978
gsk	0.0230061	0.0314417	0.0368098	0.0260736	0.0337423	0.029908	0.0360429	0.0421779	0.041411	0.0314417	0.0130368	0.0337423	0.0214724	0.0276074	0.0268405	0.0283742	0.0268405	0.041411	0.0260736	0.0260736	0.0398773	0.0260736	0.0352761	0.0314417
ybaL	0.024463	0.0322196	0.0393795	0.0256563	0.0375895	0.0310263	0.0340095	0.0286396	0.0334129	0.0322196	0.0107399	0.0375895	0.0184964	0.0232697	0.026253	0.0238663	0.0393795	0.0316229	0.0328162	0.0322196	0.0334129	0.0292363	0.0286396	0.0274463
fsr	0.0360656	0.0393443	0.042623	0.0311475	0.0352459	0.0360656	0.042623	0.0393443	0.042623	0.042623	0.0106557	0.0467213	0.0262295	0.0303279	0.0393443	0.0204918	0.0368852	0.0434426	0.0278689	0.0377049	0.0401639	0.0327869	0.0368852	0.0418033
ushA	0.0254237	0.0290557	0.0308717	0.0266344	0.0320823	0.0381356	0.0284504	0.035109	0.0308717	0.0266344	0.0108959	0.0284504	0.0187651	0.0230024	0.0290557	0.0217918	0.0230024	0.0363196	0.027845	0.0369249	0.0387409	0.0357143	0.0363196	0.0284504
ybaK	0.00835073	0.0104384	0.0271399	0.0104384	0.0187891	0.0125261	0.0167015	0.0125261	0.0208768	0.0125261	0.0104384	0.0146138	0.0125261	0.0125261	0.00835073	0.0104384	0.0167015	0.0125261	0.00835073	0.0187891	0.0167015	0.00835073	0.0250522	0.0208768
chiX	0.0240964	0.0361446	0.0481928	0	0.0361446	0	0.0240964	0.0240964	0.0120482	0.0120482	0	0.0240964	0	0.0361446	0.0240964	0	0.0481928	0.0120482	0.0361446	0.0361446	0.0240964	0.0120482	0.0240964	0.0240964
ybaP	0.0201511	0.0188917	0.0314861	0.0151134	0.0415617	0.0214106	0.0239295	0.0239295	0.0201511	0.0239295	0.00629723	0.0289673	0.0151134	0.0264484	0.0188917	0.02267	0.0327456	0.0314861	0.0264484	0.034005	0.0277078	0.0188917	0.0239295	0.0201511
ybaQ	0.0205279	0.0205279	0.0439883	0.0175953	0.0205279	0.0439883	0.026393	0.0322581	0.0439883	0.0234604	0.0117302	0.0381232	0.0234604	0.0205279	0.0439883	0.0234604	0.0146628	0.0322581	0.026393	0.0381232	0.0293255	0.0205279	0.0293255	0.0117302
copA	0.0223642	0.0279553	0.0363419	0.0267572	0.0371406	0.0271565	0.0255591	0.0339457	0.0351438	0.0255591	0.0103834	0.0319489	0.0147764	0.0259585	0.0211661	0.0191693	0.0223642	0.0311502	0.0279553	0.0347444	0.0303514	0.0259585	0.0363419	0.0275559
glsA	0.0257511	0.0321888	0.0429185	0.0300429	0.0354077	0.0246781	0.0300429	0.0332618	0.0354077	0.0246781	0.0160944	0.0364807	0.0139485	0.0300429	0.02897	0.0182403	0.0332618	0.0461373	0.0300429	0.0375536	0.0375536	0.0343348	0.0472103	0.0236052
ybaT	0.0239938	0.0301858	0.0232198	0.0139319	0.0263158	0.0131579	0.0178019	0.0294118	0.0239938	0.0131579	0.00696594	0.0170279	0.0116099	0.0216718	0.0178019	0.00928793	0.0270898	0.0301858	0.0239938	0.0193498	0.0224458	0.0193498	0.0201238	0.0247678
cueR	0.022113	0.019656	0.041769	0.017199	0.034398	0.00982801	0.017199	0.031941	0.02457	0.014742	0	0.031941	0.014742	0.022113	0.019656	0.019656	0.00737101	0.039312	0.022113	0.036855	0.022113	0.034398	0.027027	0.019656
ybbJ	0.0240175	0.0305677	0.0436681	0.0131004	0.0436681	0.0262009	0.0327511	0.0349345	0.0262009	0.0349345	0.0131004	0.0305677	0.0174672	0.0305677	0.0283843	0.00873362	0.0240175	0.0262009	0.0152838	0.0349345	0.0327511	0.0196507	0.0305677	0.0131004
qmcA	0.04253	0.040349	0.0512541	0.0316249	0.0577972	0.0370774	0.0414395	0.0381679	0.0556161	0.0392585	0.0207197	0.0490731	0.0283533	0.0305344	0.044711	0.0261723	0.0392585	0.0523446	0.0479826	0.0458015	0.0414395	0.0338059	0.0501636	0.0381679
fetA	0.107829	0.113737	0.155096	0.116691	0.153619	0.124077	0.118168	0.134417	0.135894	0.113737	0.0664697	0.153619	0.104874	0.11226	0.118168	0.113737	0.1226	0.137371	0.131462	0.14771	0.129985	0.124077	0.128508	0.121123
fetB	0.0898588	0.125802	0.14249	0.084724	0.129653	0.115533	0.101412	0.111682	0.134788	0.105263	0.0577664	0.137356	0.0680359	0.084724	0.114249	0.0680359	0.120668	0.129653	0.1181	0.121951	0.115533	0.0924262	0.12837	0.112965
ybbN	0.0269321	0.030445	0.030445	0.0257611	0.0351288	0.028103	0.0316159	0.030445	0.0327869	0.0269321	0.0105386	0.0398126	0.0140515	0.0316159	0.0210773	0.0269321	0.0386417	0.0398126	0.0362998	0.0339578	0.0316159	0.0222482	0.0351288	0.0269321
ybbO	0.0284302	0.0420272	0.0370828	0.025958	0.0420272	0.0321384	0.0420272	0.0444994	0.0444994	0.0309023	0.00123609	0.0444994	0.0185414	0.0234858	0.0309023	0.0210136	0.0346106	0.0432633	0.0358467	0.0420272	0.0321384	0.0296663	0.0432633	0.0333745
tesA	0.0223642	0.0351438	0.0239617	0.0239617	0.0271565	0.0223642	0.0319489	0.0223642	0.028754	0.0303514	0.00638978	0.0319489	0.0175719	0.0223642	0.0271565	0.0223642	0.0175719	0.0351438	0.0335463	0.028754	0.028754	0.0207668	0.0399361	0.0239617
ybbA	0.0204082	0.0276968	0.0233236	0.0262391	0.0393586	0.0189504	0.0276968	0.0218659	0.0262391	0.016035	0.016035	0.0276968	0.0102041	0.0247813	0.0276968	0.016035	0.0218659	0.03207	0.0262391	0.0335277	0.0262391	0.0262391	0.0364431	0.0306122
ybbP	0.0244408	0.0426678	0.0439105	0.029826	0.0505385	0.0360398	0.0376968	0.0343828	0.0405965	0.036454	0.0153273	0.048053	0.0260978	0.0236123	0.0294118	0.029826	0.0306545	0.041425	0.0385253	0.038111	0.0356255	0.0405965	0.039768	0.0352113
ybbC	0.0815217	0.11413	0.116848	0.0788043	0.138587	0.100543	0.105978	0.127717	0.127717	0.076087	0.0516304	0.108696	0.0842391	0.0869565	0.0923913	0.0788043	0.0923913	0.122283	0.0978261	0.149457	0.103261	0.116848	0.125	0.103261
rhsH	0.18529	0.240453	0.254597	0.18529	0.244696	0.189533	0.207921	0.205092	0.256011	0.213579	0.0990099	0.234795	0.165488	0.175389	0.207921	0.181047	0.220651	0.237624	0.219236	0.253182	0.223479	0.213579	0.234795	0.192362
ybbD	0.0816327	0.0918367	0.136735	0.0816327	0.104082	0.104082	0.0938776	0.1	0.104082	0.0959184	0.044898	0.104082	0.0673469	0.0836735	0.112245	0.0836735	0.1	0.112245	0.118367	0.108163	0.108163	0.0857143	0.12449	0.0938776
ylbI	0.282609	0.326087	0.423913	0.25	0.369565	0.282609	0.282609	0.315217	0.326087	0.271739	0.152174	0.282609	0.23913	0.271739	0.304348	0.25	0.315217	0.315217	0.282609	0.358696	0.293478	0.326087	0.315217	0.282609
ylbG	0.0380048	0.0451306	0.0736342	0.0522565	0.0546318	0.0380048	0.0427553	0.0593824	0.0546318	0.0593824	0.0118765	0.0570071	0.0261283	0.0380048	0.04038	0.0522565	0.0427553	0.064133	0.0688836	0.0617577	0.0570071	0.0570071	0.0736342	0.0593824
mnmH	0.0201097	0.0265082	0.0347349	0.0255941	0.0347349	0.0246801	0.0274223	0.0347349	0.0338208	0.0310786	0.0164534	0.0319927	0.0201097	0.0191956	0.0228519	0.0173675	0.023766	0.0338208	0.0301645	0.0329068	0.023766	0.0310786	0.0310786	0.0219378
allS	0.0226782	0.0313175	0.0259179	0.0237581	0.0280778	0.0334773	0.0259179	0.0291577	0.0280778	0.0280778	0.00863931	0.0215983	0.0194384	0.0183585	0.0291577	0.0205184	0.0215983	0.0323974	0.0269978	0.0172786	0.024838	0.0334773	0.0356371	0.024838
allA	0.0165975	0.026971	0.0497925	0.033195	0.0248963	0.0103734	0.0311203	0.0186722	0.0311203	0.0145228	0.00829876	0.033195	0.0124481	0.0165975	0.0207469	0.0228216	0.0207469	0.0456432	0.0228216	0.0394191	0.0290456	0.026971	0.0414938	0.0228216
allR	0.0208589	0.0196319	0.0392638	0.0171779	0.0319018	0.0282209	0.0282209	0.0208589	0.0282209	0.0233129	0.0122699	0.0233129	0.00981595	0.0110429	0.0282209	0.0208589	0.0220859	0.0343558	0.0257669	0.0269939	0.0208589	0.0257669	0.0294479	0.0122699
gcl	0.0320045	0.047726	0.0578327	0.0432341	0.0572712	0.0393038	0.0527793	0.0494104	0.0494104	0.0415497	0.0218978	0.0527793	0.0291971	0.032566	0.0482875	0.0308815	0.0426727	0.0561482	0.0415497	0.0527793	0.0527793	0.0421112	0.0550253	0.0393038
hyi	0.150773	0.167526	0.203608	0.128866	0.171392	0.167526	0.152062	0.162371	0.189433	0.145619	0.0837629	0.180412	0.114691	0.140464	0.140464	0.134021	0.167526	0.181701	0.157216	0.175258	0.159794	0.170103	0.19201	0.146907
glxR	0.112756	0.135535	0.150342	0.120729	0.149203	0.127563	0.145786	0.136674	0.169704	0.14123	0.0626424	0.15262	0.0888383	0.113895	0.117312	0.101367	0.123007	0.150342	0.138952	0.140091	0.153759	0.133257	0.145786	0.117312
ybbW	0.178129	0.19945	0.230399	0.177442	0.224897	0.19945	0.194635	0.212517	0.220083	0.192572	0.110041	0.234525	0.149931	0.171939	0.177442	0.169188	0.201513	0.221458	0.196011	0.231774	0.204264	0.197387	0.227648	0.190509
allB	0.04482	0.0521675	0.0852314	0.0521675	0.0690669	0.0602498	0.053637	0.0551065	0.0587803	0.0484938	0.0235121	0.0573108	0.0374724	0.0492285	0.0543718	0.0440852	0.0587803	0.0602498	0.0558413	0.0653931	0.0595151	0.0492285	0.0595151	0.04482
ybbY	0.0784012	0.102229	0.121445	0.0914681	0.11837	0.104535	0.0860876	0.102229	0.119139	0.0914681	0.0591852	0.10761	0.0699462	0.0776326	0.0945427	0.0799385	0.0822444	0.106841	0.115296	0.0999231	0.106841	0.0945427	0.106841	0.0837817
glxK	0.0349345	0.0646288	0.0567686	0.0436681	0.0593886	0.0489083	0.0567686	0.050655	0.060262	0.0445415	0.0244541	0.0663755	0.028821	0.0384279	0.041048	0.0349345	0.0419214	0.0620087	0.0524017	0.0567686	0.0462882	0.0489083	0.0637555	0.0471616
allE	0.13121	0.173248	0.2	0.146497	0.215287	0.168153	0.155414	0.169427	0.183439	0.143949	0.0878981	0.173248	0.118471	0.143949	0.156688	0.13121	0.155414	0.193631	0.156688	0.197452	0.192357	0.174522	0.205096	0.159236
allC	0.11336	0.121457	0.156275	0.118219	0.155466	0.134413	0.128745	0.132794	0.145749	0.123887	0.0582996	0.129555	0.0898785	0.101215	0.119838	0.105263	0.119838	0.14413	0.1417	0.1417	0.139271	0.135223	0.149798	0.108502
allD	0.119161	0.137274	0.166826	0.121068	0.142993	0.14204	0.131554	0.148713	0.158246	0.121068	0.0638704	0.154433	0.0981888	0.104862	0.138227	0.110582	0.132507	0.146806	0.116301	0.173499	0.137274	0.121068	0.143947	0.115348
fdrA	0.0407918	0.0515897	0.0575885	0.0461908	0.0563887	0.0431914	0.0515897	0.0545891	0.059988	0.0479904	0.0179964	0.0491902	0.0263947	0.0395921	0.0473905	0.0365927	0.0461908	0.055189	0.0467906	0.059988	0.0521896	0.044991	0.0671866	0.044991
ylbE	0.0317712	0.0373312	0.0357427	0.0325655	0.0413026	0.0277998	0.0373312	0.030977	0.0381255	0.0238284	0.00714853	0.0428912	0.0190627	0.0206513	0.0325655	0.0182685	0.0325655	0.0341541	0.0293884	0.0349484	0.0357427	0.030977	0.0325655	0.0230342
ylbF	0.0257669	0.0355828	0.0306748	0.0208589	0.0392638	0.0269939	0.0269939	0.0257669	0.0282209	0.0196319	0.00613497	0.0355828	0.0134969	0.0269939	0.0257669	0.0220859	0.0282209	0.0269939	0.0355828	0.0466258	0.0331288	0.0380368	0.0429448	0.0269939
ybcF	0.0235162	0.0279955	0.0358343	0.0291153	0.0414334	0.0291153	0.0235162	0.031355	0.0414334	0.0212766	0.0111982	0.0335946	0.0235162	0.019037	0.0257559	0.0201568	0.0347144	0.031355	0.031355	0.0358343	0.0291153	0.0246361	0.0358343	0.019037
purK	0.0168697	0.0131209	0.0187441	0.0159325	0.0234302	0.0196813	0.0103093	0.0168697	0.0215558	0.0187441	0.00562324	0.0206186	0.00749766	0.0121837	0.0140581	0.0103093	0.0131209	0.0215558	0.0149953	0.0215558	0.0112465	0.0187441	0.0234302	0.0121837
purE	0.00392927	0.0255403	0.021611	0.0294695	0.0294695	0.0196464	0.0235756	0.0294695	0.0196464	0.0117878	0.00196464	0.0294695	0.0117878	0.0137525	0.0117878	0.00785855	0.0196464	0.0275049	0.0235756	0.021611	0.021611	0.00785855	0.0235756	0.0176817
lpxH	0	0.00138504	0.00277008	0	0	0	0	0.00138504	0	0	0	0.00138504	0	0	0	0	0	0	0	0	0	0	0	0
ppiB	0	0	0	0	0	0	0	0	0	0	0.00202429	0	0	0	0	0	0	0	0	0	0	0	0	0
cysS	0	0	0.000722022	0	0	0	0	0.000722022	0	0.000722022	0	0	0	0	0	0	0	0	0	0	0.000722022	0	0	0
ybcI	0.0326296	0.0345489	0.0460653	0.0268714	0.0287908	0.0191939	0.0403071	0.0326296	0.0422265	0.0287908	0.00767754	0.0364683	0.0153551	0.0172745	0.0287908	0.0211132	0.0268714	0.0287908	0.0287908	0.0268714	0.0345489	0.0307102	0.0307102	0.0287908
ybcJ	0.00471698	0.0188679	0.0283019	0.0283019	0.0330189	0.00943396	0.0141509	0.0141509	0.0141509	0.00943396	0.00943396	0.0235849	0.0188679	0.00943396	0.0330189	0.0141509	0.0235849	0.0330189	0.0188679	0.0235849	0.0235849	0.0377358	0.0235849	0.00943396
folD	0	0	0	0	0	0.00115473	0	0	0.00115473	0	0	0	0	0	0	0	0	0	0	0	0	0	0	0
sfmA	0.245387	0.273063	0.311808	0.214022	0.308118	0.243542	0.234317	0.274908	0.309963	0.269373	0.136531	0.300738	0.202952	0.206642	0.243542	0.223247	0.249077	0.273063	0.271218	0.282288	0.273063	0.267528	0.271218	0.234317
sfmC	0.192197	0.218208	0.235549	0.195087	0.257225	0.187861	0.222543	0.226879	0.254335	0.226879	0.104046	0.248555	0.143064	0.180636	0.202312	0.16185	0.206647	0.241329	0.225434	0.251445	0.222543	0.218208	0.254335	0.205202
sfmD	0.135229	0.181713	0.198233	0.151748	0.200538	0.157895	0.166731	0.177103	0.200154	0.157895	0.0799078	0.19247	0.117172	0.139839	0.156742	0.143296	0.165578	0.19247	0.180561	0.201306	0.181329	0.170188	0.198617	0.151748
sfmH	0.149542	0.170905	0.192269	0.148525	0.181078	0.154629	0.156663	0.160732	0.18413	0.153611	0.0824008	0.178026	0.10885	0.130214	0.162767	0.120041	0.153611	0.175992	0.17294	0.183113	0.174975	0.157681	0.19939	0.133266
sfmF	0.120388	0.114563	0.139806	0.104854	0.147573	0.128155	0.114563	0.139806	0.15534	0.108738	0.0446602	0.161165	0.108738	0.104854	0.118447	0.0951456	0.137864	0.137864	0.124272	0.153398	0.133981	0.114563	0.159223	0.106796
sfmZ	0.129747	0.150316	0.185127	0.125	0.178797	0.129747	0.167722	0.156646	0.174051	0.121835	0.0806962	0.166139	0.10443	0.123418	0.14557	0.120253	0.143987	0.170886	0.148734	0.172468	0.162975	0.131329	0.191456	0.120253
intD	0.0524506	0.0636285	0.0773861	0.0696475	0.0782459	0.0765262	0.0670679	0.0748065	0.0748065	0.0627687	0.022356	0.0756664	0.0395529	0.0455718	0.0687876	0.0472915	0.0584695	0.0799656	0.0679278	0.0687876	0.0644884	0.0644884	0.0662081	0.0584695
xisD	0.0769231	0.0859729	0.0769231	0.0678733	0.0995475	0.104072	0.081448	0.0995475	0.0995475	0.0859729	0.0452489	0.0769231	0.0497738	0.0678733	0.0859729	0.081448	0.0588235	0.0950226	0.104072	0.0859729	0.0904977	0.0904977	0.0950226	0.0678733
exoD	0.0359712	0.0791367	0.0719424	0.0647482	0.0755396	0.0539568	0.0719424	0.0719424	0.0647482	0.0503597	0.0251799	0.0791367	0.028777	0.0683453	0.0539568	0.0683453	0.0647482	0.0611511	0.0647482	0.0719424	0.0683453	0.0539568	0.0719424	0.0611511
peaD	0.0514469	0.0643087	0.0450161	0.0450161	0.0643087	0.0450161	0.0643087	0.0482315	0.0610932	0.0514469	0.0192926	0.0771704	0.0289389	0.0482315	0.0353698	0.0675241	0.0482315	0.073955	0.0482315	0.0643087	0.0610932	0.0450161	0.0450161	0.0385852
renD.1	0.0326087	0.0652174	0.076087	0.0978261	0.108696	0.0217391	0.0326087	0.0543478	0.108696	0.0543478	0.0108696	0.0326087	0.0326087	0.0434783	0.0326087	0.0434783	0.076087	0.0434783	0.0543478	0.0543478	0.0869565	0.0543478	0.0869565	0.076087
renD.2	0.136792	0.160377	0.141509	0.146226	0.179245	0.15566	0.141509	0.136792	0.193396	0.0943396	0.0896226	0.169811	0.0990566	0.108491	0.150943	0.0754717	0.146226	0.160377	0.160377	0.169811	0.150943	0.117925	0.146226	0.0896226
emrE	0.180723	0.210843	0.246988	0.201807	0.228916	0.195783	0.216867	0.210843	0.228916	0.201807	0.138554	0.237952	0.150602	0.171687	0.210843	0.195783	0.253012	0.262048	0.240964	0.28012	0.228916	0.198795	0.240964	0.192771
ybcK	0.119266	0.146789	0.179554	0.127785	0.161206	0.133683	0.16055	0.161861	0.167759	0.133028	0.0589777	0.166448	0.113368	0.115334	0.13827	0.119266	0.120577	0.165138	0.153342	0.169725	0.165138	0.142857	0.18152	0.117955
ybcL	0.185118	0.22323	0.264973	0.235935	0.261343	0.203267	0.214156	0.239564	0.255898	0.194192	0.0998185	0.23775	0.161525	0.172414	0.197822	0.176044	0.192377	0.250454	0.23049	0.252269	0.228675	0.232305	0.246824	0.176044
ybcM	0.0777917	0.116688	0.136763	0.0840652	0.117942	0.102886	0.104141	0.117942	0.136763	0.0903388	0.0401506	0.122961	0.076537	0.0803011	0.0840652	0.0777917	0.0991217	0.120452	0.109159	0.131744	0.109159	0.097867	0.125471	0.100376
ylcH	0.108911	0.0693069	0.118812	0.118812	0.128713	0.0990099	0.118812	0.0990099	0.0891089	0.128713	0.049505	0.108911	0.0594059	0.029703	0.108911	0.039604	0.0792079	0.128713	0.0990099	0.138614	0.0990099	0.108911	0.0891089	0.118812
ybcN	0.0461538	0.0681319	0.0967033	0.0593407	0.0769231	0.0659341	0.0593407	0.0725275	0.0791209	0.0527473	0.0351648	0.101099	0.0483516	0.0615385	0.0505495	0.0483516	0.0593407	0.0835165	0.0461538	0.0769231	0.0791209	0.0725275	0.0857143	0.0571429
ninE	0.0588235	0.0705882	0.0647059	0.0470588	0.0588235	0.0411765	0.0529412	0.0705882	0.0470588	0.0470588	0.0117647	0.0529412	0.0529412	0.0411765	0.0705882	0.0470588	0.0470588	0.0470588	0.0647059	0.0588235	0.0705882	0.0529412	0.0941176	0.0470588
ybcO	0.0103448	0.0344828	0.0344828	0.0344828	0.0448276	0.0241379	0.0344828	0.0586207	0.037931	0.0241379	0.00344828	0.0275862	0.0206897	0.0172414	0.0310345	0.0241379	0.0206897	0.0413793	0.0275862	0.0241379	0.0482759	0.0310345	0.0275862	0.0275862
rusA	0.0524862	0.0801105	0.0690608	0.058011	0.058011	0.0524862	0.0552486	0.0607735	0.0745856	0.0524862	0.0248619	0.0690608	0.0359116	0.0441989	0.0552486	0.0469613	0.0497238	0.0690608	0.0690608	0.0662983	0.0635359	0.0635359	0.0690608	0.0441989
ylcG	0.107143	0.128571	0.128571	0.107143	0.164286	0.0642857	0.135714	0.114286	0.135714	0.0785714	0.0428571	0.114286	0.0714286	0.0714286	0.0928571	0.0642857	0.0928571	0.0928571	0.114286	0.107143	0.128571	0.128571	0.1	0.128571
quuD	0.122715	0.156658	0.182768	0.104439	0.180157	0.138381	0.159269	0.164491	0.174935	0.143603	0.0835509	0.172324	0.10705	0.120104	0.122715	0.114883	0.138381	0.146214	0.143603	0.201044	0.177546	0.154047	0.18799	0.117493
nmpC.1	0.210526	0.298246	0.280702	0.263158	0.315789	0.210526	0.298246	0.280702	0.263158	0.263158	0.122807	0.280702	0.210526	0.245614	0.298246	0.280702	0.245614	0.263158	0.245614	0.263158	0.22807	0.298246	0.350877	0.315789
nmpC.2	0.0885467	0.114533	0.128008	0.105871	0.137632	0.102021	0.114533	0.113571	0.127045	0.102021	0.0433109	0.119346	0.0827719	0.0760346	0.093359	0.0866218	0.102021	0.124158	0.111646	0.131858	0.118383	0.113571	0.12512	0.0885467
essD	0.106977	0.181395	0.176744	0.172093	0.195349	0.162791	0.167442	0.172093	0.134884	0.176744	0.0697674	0.186047	0.111628	0.116279	0.139535	0.12093	0.139535	0.162791	0.162791	0.223256	0.176744	0.15814	0.15814	0.162791
rrrD	0.0724346	0.150905	0.162978	0.122736	0.15493	0.10664	0.128773	0.136821	0.15493	0.122736	0.0623742	0.124748	0.0623742	0.0865191	0.0985915	0.102616	0.110664	0.1167	0.102616	0.134809	0.112676	0.126761	0.1167	0.108652
borD	0.12628	0.12628	0.167235	0.150171	0.180887	0.136519	0.136519	0.136519	0.12628	0.136519	0.0580205	0.163823	0.102389	0.109215	0.109215	0.105802	0.116041	0.163823	0.156997	0.177474	0.153584	0.129693	0.170648	0.133106
ybcW	0.145631	0.194175	0.184466	0.179612	0.218447	0.15534	0.179612	0.179612	0.213592	0.160194	0.0873786	0.213592	0.135922	0.145631	0.18932	0.15534	0.18932	0.223301	0.15534	0.247573	0.203883	0.213592	0.218447	0.165049
aaaD	0.0324675	0.0454545	0.0616883	0.0324675	0.0681818	0.0324675	0.0422078	0.0584416	0.0487013	0.0324675	0.00974026	0.0649351	0.0194805	0.0324675	0.025974	0.0324675	0.0357143	0.0357143	0.0324675	0.0357143	0.038961	0.0292208	0.038961	0.0324675
ybcY	0.0703364	0.119266	0.142202	0.110092	0.140673	0.0993884	0.117737	0.131498	0.12844	0.110092	0.0535168	0.131498	0.0840979	0.0810398	0.117737	0.100917	0.0917431	0.12844	0.123853	0.136086	0.114679	0.11315	0.120795	0.0932722
appY	0.0600801	0.0894526	0.0934579	0.0640854	0.0841121	0.058745	0.0680908	0.0801068	0.0921228	0.0680908	0.0280374	0.0934579	0.0413885	0.0654206	0.0694259	0.0560748	0.0667557	0.0867824	0.0734312	0.0934579	0.082777	0.0801068	0.0881175	0.0667557
ompT	0.109129	0.130115	0.165792	0.10808	0.151102	0.109129	0.147954	0.13851	0.15425	0.105981	0.0556139	0.157398	0.0828961	0.0986359	0.109129	0.0870934	0.126967	0.140609	0.152151	0.161595	0.145855	0.137461	0.167891	0.110178
envY	0.0670171	0.0578187	0.0854139	0.0735874	0.088042	0.0670171	0.065703	0.0762155	0.0814717	0.0762155	0.0341656	0.0814717	0.0486202	0.0551905	0.0578187	0.0486202	0.064389	0.0788436	0.0788436	0.0788436	0.0683311	0.0735874	0.0946124	0.0565046
ybcH	0.0235955	0.0404494	0.0449438	0.0269663	0.0505618	0.0235955	0.0280899	0.0292135	0.0325843	0.0370787	0.0146067	0.0303371	0.0202247	0.0202247	0.0247191	0.0258427	0.0235955	0.0359551	0.0337079	0.0359551	0.0269663	0.0314607	0.0292135	0.0258427
nfrA	0.0235532	0.0296097	0.0370121	0.0316285	0.0373486	0.0265814	0.0279273	0.0349933	0.0336474	0.0252355	0.0114401	0.0373486	0.0144684	0.0265814	0.0279273	0.0232167	0.0232167	0.0376851	0.0296097	0.032638	0.0336474	0.0299462	0.0360027	0.0259085
nfrB	0.0178811	0.0379973	0.0371033	0.0268216	0.0348681	0.0295038	0.0263746	0.0308449	0.0388914	0.0312919	0.0107287	0.032633	0.0210103	0.0250335	0.0281627	0.0214573	0.0344211	0.0312919	0.0303979	0.0353152	0.032633	0.0303979	0.0357622	0.0277157
cusS	0.0221914	0.0325936	0.0409154	0.0325936	0.0367545	0.0242718	0.0319001	0.0305132	0.0429958	0.0367545	0.0117892	0.0346741	0.0194175	0.0305132	0.0277393	0.0221914	0.0208044	0.037448	0.0284327	0.0423024	0.0298197	0.0235784	0.0325936	0.0235784
cusR	0.033675	0.0366032	0.0380673	0.0204978	0.0439239	0.033675	0.0278184	0.0322108	0.0366032	0.0263543	0.011713	0.033675	0.0234261	0.0190337	0.0278184	0.0292826	0.033675	0.0424597	0.0292826	0.0439239	0.0380673	0.0263543	0.0366032	0.033675
cusC	0.0873999	0.107065	0.107793	0.0873999	0.12236	0.0924982	0.0961398	0.0968682	0.117261	0.0852149	0.0495266	0.120903	0.0648216	0.0852149	0.0961398	0.0844865	0.107793	0.123088	0.0830299	0.105608	0.0990532	0.101966	0.123088	0.0968682
cusF	0.189759	0.213855	0.21988	0.189759	0.231928	0.213855	0.192771	0.189759	0.204819	0.207831	0.0873494	0.216867	0.138554	0.159639	0.183735	0.159639	0.198795	0.243976	0.186747	0.25	0.198795	0.210843	0.231928	0.171687
cusB	0.0384301	0.0539657	0.060507	0.0466067	0.060507	0.0564186	0.053148	0.0490597	0.0572363	0.0441537	0.0220769	0.053148	0.0343418	0.0302535	0.0408831	0.0261652	0.053148	0.0523303	0.0441537	0.058054	0.0547833	0.0449714	0.058054	0.0367948
cusA	0.0206809	0.0264079	0.0330894	0.0184537	0.0324531	0.0235444	0.0267261	0.0178174	0.0289532	0.020999	0.00954502	0.0286351	0.0127267	0.0168629	0.0235444	0.0168629	0.0203627	0.0299077	0.020999	0.0248171	0.0219535	0.0241807	0.0343621	0.0235444
pheP	0.0218023	0.025436	0.0327035	0.0239826	0.0334302	0.0261628	0.03125	0.0276163	0.0319767	0.0276163	0.0123547	0.0305233	0.0210756	0.0239826	0.0261628	0.0203488	0.025436	0.0297965	0.0290698	0.0268895	0.0225291	0.0232558	0.03125	0.0225291
ybdG	0.0866079	0.10425	0.113873	0.085004	0.127506	0.0946271	0.10425	0.113071	0.107458	0.0906175	0.0609463	0.109864	0.0777867	0.0753809	0.0842021	0.0825982	0.0922213	0.113873	0.100241	0.110666	0.109864	0.0890136	0.112269	0.095429
nfsB	0.0490046	0.0490046	0.0597243	0.050536	0.0566616	0.0398162	0.042879	0.0382848	0.058193	0.0367534	0.0137825	0.0490046	0.0382848	0.0398162	0.0474732	0.0382848	0.0306279	0.0474732	0.0398162	0.0490046	0.0459418	0.0367534	0.0459418	0.0352221
ybdF	0.0461957	0.0407609	0.0597826	0.0326087	0.0461957	0.0298913	0.0326087	0.0380435	0.0516304	0.0461957	0.00815217	0.0353261	0.0298913	0.0298913	0.0353261	0.0298913	0.0380435	0.048913	0.0326087	0.0461957	0.0461957	0.0407609	0.0326087	0.0407609
ybdJ	0.016129	0.0322581	0.0201613	0.0282258	0.0322581	0.0443548	0.0282258	0.0322581	0.0483871	0.016129	0.00403226	0.0362903	0.0322581	0.0201613	0.0282258	0.0201613	0.0282258	0.0362903	0.0241935	0.0362903	0.0201613	0.0201613	0.0443548	0.0201613
ybdK	0.0259392	0.0375671	0.0661896	0.0339893	0.0500894	0.0429338	0.0348837	0.0447227	0.0474061	0.0304114	0.0169946	0.0420394	0.0143113	0.0277281	0.0304114	0.0232558	0.0375671	0.0465116	0.0420394	0.0447227	0.0402504	0.0357782	0.0527728	0.0304114
sokE	0.0517241	0.0517241	0.0689655	0.0517241	0.0689655	0.0689655	0.0344828	0.0517241	0.0517241	0.0689655	0.0172414	0.0517241	0.0517241	0.103448	0.0689655	0.0862069	0.0689655	0.0689655	0.0517241	0.0344828	0.0689655	0.0517241	0.0689655	0.0517241
hokE	0.0921053	0.111842	0.105263	0.0789474	0.0789474	0.0986842	0.0592105	0.105263	0.0723684	0.0526316	0.0526316	0.0789474	0.0526316	0.0723684	0.0723684	0.105263	0.0921053	0.0986842	0.0855263	0.111842	0.105263	0.0657895	0.0723684	0.0855263
entD	0.0290323	0.0451613	0.0387097	0.0274194	0.0532258	0.0306452	0.0387097	0.0370968	0.0435484	0.033871	0.016129	0.05	0.0290323	0.0241935	0.0322581	0.0306452	0.0322581	0.0516129	0.0322581	0.0451613	0.0354839	0.0306452	0.0451613	0.0354839
fepA	0.0267857	0.0325893	0.0383929	0.0366071	0.0348214	0.0357143	0.0334821	0.0308036	0.0375	0.0285714	0.0120536	0.034375	0.0165179	0.0227679	0.0334821	0.0245536	0.0258929	0.0397321	0.0294643	0.0352679	0.034375	0.0294643	0.0375	0.0272321
fes	0.0191348	0.0257903	0.0407654	0.0232945	0.0415973	0.0241265	0.0299501	0.0332779	0.0266223	0.0191348	0.0116473	0.0382696	0.0191348	0.0166389	0.0257903	0.0291181	0.0241265	0.0341098	0.0241265	0.031614	0.0324459	0.0266223	0.0241265	0.0232945
ybdZ	0.0275229	0.0321101	0.0183486	0.0275229	0.0550459	0.0458716	0.0366972	0.0275229	0.00917431	0.0321101	0.0183486	0.0229358	0.00917431	0.0183486	0.0183486	0.0183486	0.0229358	0.0229358	0.0321101	0.0458716	0.0229358	0.0504587	0.0458716	0.0183486
entF	0.0224169	0.0301469	0.0363308	0.0265396	0.0345272	0.0286009	0.0265396	0.0309199	0.0329812	0.0291162	0.0126256	0.0332389	0.0175213	0.0237052	0.0270549	0.0213862	0.0249936	0.0334965	0.0234476	0.0280855	0.0306622	0.0283432	0.0327235	0.0244782
fepE	0.142101	0.140335	0.172992	0.132392	0.169462	0.146514	0.151809	0.154457	0.156222	0.13504	0.0776699	0.149162	0.113857	0.130627	0.146514	0.126214	0.13857	0.166814	0.145631	0.166814	0.15534	0.157105	0.174757	0.130627
fepC	0.0380368	0.0331288	0.0404908	0.0306748	0.0441718	0.0257669	0.0282209	0.0282209	0.0417178	0.0380368	0.0134969	0.0294479	0.0196319	0.0147239	0.0392638	0.0269939	0.0269939	0.0355828	0.0331288	0.0466258	0.0306748	0.0306748	0.0368098	0.0245399
fepG	0.0252016	0.0272177	0.0372984	0.0231855	0.0413306	0.0221774	0.0191532	0.0302419	0.03125	0.0262097	0.00907258	0.0292339	0.0141129	0.0171371	0.0272177	0.015121	0.0191532	0.0252016	0.0211694	0.0252016	0.0231855	0.0231855	0.0302419	0.0211694
fepD	0.0278884	0.0308765	0.0458167	0.0268924	0.0468127	0.0288845	0.0318725	0.0418327	0.0458167	0.0338645	0.00996016	0.0378486	0.0219124	0.0268924	0.0348606	0.0219124	0.0328685	0.0348606	0.0278884	0.0298805	0.0348606	0.0278884	0.0408367	0.0378486
entS	0.0224	0.0328	0.0288	0.0216	0.0304	0.02	0.0216	0.028	0.0296	0.0208	0.008	0.0272	0.0152	0.02	0.016	0.02	0.0224	0.028	0.0192	0.0256	0.016	0.0216	0.0224	0.024
fepB	0.0271967	0.0282427	0.040795	0.0209205	0.0366109	0.0261506	0.0261506	0.0282427	0.0313808	0.0198745	0.0146444	0.0366109	0.0146444	0.0167364	0.0303347	0.0240586	0.0261506	0.0303347	0.0345188	0.0355649	0.0271967	0.0345188	0.039749	0.0303347
entC	0.0178723	0.0229787	0.0348936	0.012766	0.0238298	0.0212766	0.0238298	0.0255319	0.0280851	0.0161702	0.0144681	0.026383	0.0102128	0.0153191	0.0195745	0.0178723	0.0238298	0.0289362	0.0178723	0.0238298	0.026383	0.0212766	0.0178723	0.0161702
entE	0.026087	0.026087	0.0347826	0.0242236	0.0335404	0.0236025	0.0229814	0.0335404	0.0329193	0.0217391	0.010559	0.0291925	0.0173913	0.0242236	0.0229814	0.0161491	0.0291925	0.0447205	0.0267081	0.0329193	0.0360248	0.0304348	0.036646	0.021118
entB	0.0233372	0.0256709	0.0408401	0.0198366	0.0256709	0.0151692	0.0350058	0.0280047	0.0315053	0.0291715	0.00700117	0.0280047	0.0151692	0.0233372	0.0210035	0.0256709	0.0233372	0.0315053	0.0245041	0.0256709	0.0268378	0.0280047	0.0268378	0.0198366
entA	0.0254692	0.0214477	0.036193	0.0174263	0.0335121	0.0201072	0.0254692	0.0227882	0.0294906	0.0147453	0.0120643	0.0321716	0.0174263	0.0241287	0.0227882	0.0160858	0.0241287	0.0281501	0.036193	0.0241287	0.0281501	0.0241287	0.036193	0.0214477
entH	0.0290557	0.0460048	0.0290557	0.031477	0.031477	0.0266344	0.0290557	0.0387409	0.0411622	0.0290557	0.0193705	0.0338983	0.0193705	0.0169492	0.0290557	0.0217918	0.0290557	0.0435835	0.031477	0.0242131	0.0338983	0.0193705	0.0363196	0.0169492
cstA	0.0194774	0.0337292	0.0342043	0.0223278	0.0432304	0.0289786	0.0266033	0.0356295	0.0356295	0.023753	0.00855107	0.032304	0.0166271	0.0223278	0.0209026	0.0251781	0.0256532	0.0304038	0.0261283	0.0228029	0.032304	0.0289786	0.0327791	0.0299287
ybdD	0.0253807	0.0101523	0.0101523	0	0.0101523	0.0101523	0.0152284	0.0304569	0.0304569	0.00507614	0.0101523	0.0152284	0.0152284	0	0.0152284	0.0152284	0.0304569	0.0101523	0.0203046	0.0152284	0.0253807	0.0152284	0.0101523	0.00507614
ybdH	0.0211397	0.0193015	0.0321691	0.0202206	0.0294118	0.0220588	0.0174632	0.0229779	0.0284926	0.0211397	0.0137868	0.0303309	0.0101103	0.0211397	0.0211397	0.0183824	0.0202206	0.03125	0.0257353	0.0330882	0.0193015	0.0220588	0.0202206	0.0137868
ybdL	0.0301724	0.0301724	0.0396552	0.0258621	0.0405172	0.0318966	0.0344828	0.0318966	0.0387931	0.0215517	0.0155172	0.0344828	0.0224138	0.0189655	0.025	0.0232759	0.0284483	0.0396552	0.0284483	0.0318966	0.0284483	0.0353448	0.0396552	0.0284483
ybdM	0.0492846	0.0508744	0.0715421	0.0508744	0.0985692	0.0572337	0.0588235	0.0524642	0.0556439	0.0492846	0.0302067	0.0651828	0.027027	0.0492846	0.0540541	0.0492846	0.0540541	0.0858506	0.0604134	0.0683625	0.0667727	0.0540541	0.0572337	0.0508744
ybdN	0.0655738	0.0770492	0.105738	0.0811475	0.1	0.0885246	0.0680328	0.0811475	0.0795082	0.0688525	0.0352459	0.0918033	0.054918	0.0737705	0.0754098	0.0663934	0.0786885	0.0942623	0.0819672	0.095082	0.0868852	0.0704918	0.092623	0.0721311
ybdO	0.152993	0.191796	0.231707	0.160754	0.211752	0.190687	0.182927	0.199557	0.216186	0.165188	0.097561	0.21286	0.135255	0.157428	0.182927	0.150776	0.166297	0.207317	0.179601	0.203991	0.198448	0.18847	0.216186	0.150776
dsbG	0.0549598	0.0723861	0.0938338	0.0522788	0.0857909	0.0603217	0.0670241	0.075067	0.0817694	0.0643432	0.0375335	0.0938338	0.041555	0.041555	0.0737265	0.0549598	0.0697051	0.0884718	0.0710456	0.0817694	0.0790885	0.0683646	0.0710456	0.0643432
ahpC	0.0337478	0.0319716	0.0408526	0.0159858	0.0426288	0.0337478	0.0301954	0.0284192	0.035524	0.0230906	0.0053286	0.0248668	0.0142096	0.0195382	0.0301954	0.0248668	0.0159858	0.0390764	0.026643	0.0408526	0.0301954	0.0319716	0.0390764	0.0301954
ahpF	0.0204473	0.0261981	0.0332268	0.0153355	0.0300319	0.0255591	0.027476	0.0198083	0.028754	0.027476	0.00958466	0.0300319	0.0121406	0.0178914	0.027476	0.0185304	0.0172524	0.0249201	0.0230032	0.0255591	0.0261981	0.0185304	0.027476	0.0185304
uspG	0.0584112	0.0514019	0.0700935	0.0350467	0.067757	0.0327103	0.0630841	0.0514019	0.0654206	0.0607477	0.021028	0.0724299	0.0443925	0.0373832	0.0607477	0.0654206	0.0443925	0.046729	0.0443925	0.0724299	0.0630841	0.0584112	0.046729	0.0584112
ybdR	0.0541195	0.0662359	0.0710824	0.0549273	0.0807754	0.0557351	0.0605816	0.0597738	0.0710824	0.0646204	0.0234249	0.0686591	0.0403877	0.0436187	0.0452342	0.0476575	0.0573506	0.0646204	0.0565428	0.0726979	0.0581583	0.0508885	0.0726979	0.0476575
rnk	0.0219512	0.0219512	0.0292683	0.0292683	0.0268293	0.0243902	0.0292683	0.0219512	0.0243902	0.0243902	0.00487805	0.0365854	0.0170732	0.0219512	0.0341463	0.0121951	0.0414634	0.0365854	0.0243902	0.0414634	0.0414634	0.0195122	0.0365854	0.0292683
rna	0.0223325	0.0248139	0.0434243	0.0223325	0.0322581	0.0322581	0.0297767	0.0310174	0.0235732	0.0272953	0.0210918	0.0297767	0.0173697	0.0186104	0.0198511	0.0210918	0.028536	0.0372208	0.0297767	0.0297767	0.0322581	0.0198511	0.0347395	0.0173697
citT	0.0334928	0.0423787	0.0539986	0.038961	0.0574163	0.0410116	0.0396446	0.0471634	0.0492139	0.037594	0.0170882	0.0539986	0.0184552	0.0266576	0.0423787	0.0341763	0.0293917	0.0464798	0.0341763	0.0355434	0.0410116	0.038961	0.0471634	0.0307587
citG	0.0170843	0.0341686	0.0410023	0.0318907	0.0353075	0.0284738	0.0341686	0.0307517	0.0284738	0.023918	0.00683371	0.0341686	0.0170843	0.0170843	0.0444191	0.0284738	0.0250569	0.0318907	0.0318907	0.022779	0.0284738	0.023918	0.0353075	0.022779
citX	0.0181488	0.0344828	0.0453721	0.0254083	0.0362976	0.030853	0.0290381	0.0326679	0.0290381	0.0326679	0.00544465	0.0326679	0.0181488	0.0199637	0.0254083	0.0163339	0.0235935	0.0453721	0.0217786	0.0399274	0.0235935	0.0145191	0.0290381	0.0145191
citF	0.0215405	0.0267624	0.0345953	0.0261097	0.04047	0.0274151	0.0359008	0.0326371	0.0293734	0.0254569	0.00913838	0.0424282	0.0156658	0.017624	0.0274151	0.0215405	0.0300261	0.0313316	0.0254569	0.0280679	0.0287206	0.0293734	0.0306789	0.0261097
citE	0.0165198	0.0209251	0.0242291	0.0242291	0.0385463	0.0297357	0.0209251	0.0198238	0.0363436	0.0132159	0.00881057	0.0363436	0.0176211	0.0176211	0.0154185	0.0198238	0.0253304	0.0264317	0.0198238	0.0297357	0.0231278	0.0242291	0.0220264	0.0231278
citD	0.0304054	0.0304054	0.0439189	0.0506757	0.0506757	0.0540541	0.0337838	0.0506757	0.0439189	0.027027	0.0135135	0.0540541	0.0168919	0.0202703	0.0304054	0.027027	0.0371622	0.0371622	0.027027	0.0472973	0.0371622	0.0472973	0.0405405	0.027027
citC	0.0661626	0.0879017	0.102079	0.0746692	0.0992439	0.0803403	0.0803403	0.0926276	0.094518	0.0746692	0.0359168	0.0916824	0.0500945	0.0567108	0.0727788	0.0661626	0.0727788	0.100189	0.0784499	0.0954631	0.0982987	0.0765595	0.102079	0.0699433
citA	0.0482509	0.0542823	0.0735826	0.0518697	0.0651387	0.048854	0.0615199	0.0579011	0.0627262	0.0536791	0.0241255	0.066345	0.0379976	0.0464415	0.062123	0.0458384	0.0518697	0.0651387	0.062123	0.0723764	0.0633293	0.0597105	0.0723764	0.0560917
citB	0.0529412	0.0588235	0.0691176	0.0588235	0.0764706	0.0661765	0.0558824	0.0691176	0.0823529	0.0602941	0.0264706	0.0676471	0.0397059	0.0397059	0.0676471	0.0485294	0.0573529	0.0632353	0.0602941	0.0661765	0.0647059	0.0632353	0.0632353	0.0529412
dcuC	0.0389892	0.0440433	0.0736462	0.0570397	0.0866426	0.0425993	0.0498195	0.066426	0.0642599	0.0519856	0.0223827	0.0685921	0.0353791	0.0411552	0.0534296	0.0368231	0.0606498	0.0613718	0.0599278	0.0722022	0.0570397	0.0490975	0.0758123	0.0440433
pagP	0.1	0.117857	0.141071	0.0875	0.128571	0.110714	0.103571	0.1	0.116071	0.108929	0.0553571	0.125	0.0821429	0.0732143	0.0982143	0.0821429	0.101786	0.121429	0.108929	0.116071	0.114286	0.101786	0.132143	0.101786
cspE	0.0143541	0.0191388	0.0287081	0.00956938	0.0191388	0.00478469	0.0143541	0.0191388	0.0382775	0.0287081	0.00478469	0.0191388	0.00956938	0.0143541	0.0191388	0.00478469	0.0143541	0.0430622	0.00956938	0.0287081	0.0191388	0.0191388	0.0239234	0.0239234
flc	0.0156658	0.0261097	0.0287206	0.0208877	0.0313316	0.0234987	0.0287206	0.0208877	0.0287206	0.0234987	0.0078329	0.0208877	0.0104439	0.0234987	0.0313316	0.0156658	0.0130548	0.0234987	0.0234987	0.0208877	0.0261097	0.0339426	0.0182768	0.0261097
ybeM	0.0190597	0.0177891	0.0228717	0.0177891	0.0292249	0.0266836	0.00889454	0.0177891	0.025413	0.0190597	0.00381194	0.0279543	0.0152478	0.0190597	0.021601	0.0152478	0.0228717	0.0343075	0.0127065	0.0355781	0.0203304	0.0228717	0.0228717	0.0127065
tatE	0.0147783	0.0344828	0.0147783	0.00492611	0.0344828	0.0197044	0.0197044	0.0197044	0.0246305	0.0295567	0.00492611	0.00985222	0.00492611	0.0246305	0.0147783	0.00492611	0.00985222	0.00492611	0.00985222	0.0147783	0.0197044	0.0147783	0.0295567	0.00985222
lipA	0.00518135	0.0145078	0.011399	0.00518135	0.00932642	0.00621762	0.00829016	0.00725389	0.00829016	0.00829016	0.00414508	0.0134715	0.00414508	0.00725389	0.00932642	0.00414508	0.00932642	0.0124352	0.0103627	0.0103627	0.0165803	0.00932642	0.0124352	0.0103627
ybeF	0.0745016	0.0975866	0.120672	0.0933893	0.110178	0.0786988	0.0954879	0.102833	0.10808	0.09234	0.0398741	0.103882	0.0671563	0.0640084	0.0870934	0.0713536	0.089192	0.105981	0.0786988	0.10703	0.112277	0.0797482	0.12277	0.102833
lipB	0.0312012	0.0436817	0.0577223	0.0234009	0.0468019	0.0405616	0.0312012	0.0452418	0.0530421	0.0390016	0.00780031	0.0436817	0.0156006	0.0296412	0.024961	0.0202808	0.0171607	0.0374415	0.0296412	0.0452418	0.0546022	0.0468019	0.0624025	0.0280811
ybeD	0.00380228	0	0.00380228	0.00380228	0	0.00380228	0	0	0	0.00380228	0	0	0	0	0.00380228	0	0.00380228	0	0	0.00380228	0	0.00380228	0	0
dacA	0.00412882	0.0198183	0.014038	0.0132122	0.0198183	0.0107349	0.0123865	0.014038	0.0156895	0.014038	0.00495458	0.0156895	0.00825764	0.00660611	0.0115607	0.00825764	0.0148637	0.0115607	0.0132122	0.0123865	0.0107349	0.0132122	0.0156895	0.0115607
rlpA	0.00919118	0.0119485	0.0220588	0.0137868	0.0193015	0.00827206	0.0229779	0.0137868	0.0183824	0.015625	0.00919118	0.015625	0.0119485	0.0137868	0.0174632	0.0110294	0.0137868	0.015625	0.0119485	0.0238971	0.0110294	0.0137868	0.0128676	0.0110294
mrdB	0	0	0	0	0	0	0	0	0	0	0	0	0	0	0	0	0	0	0.00179856	0	0	0.000899281	0	0
mrdA	0	0	0	0	0	0	0.00105208	0	0	0	0	0.000526039	0	0.000526039	0	0	0.00105208	0	0.000526039	0	0	0	0	0
rlmH	0	0	0	0	0	0	0.00428266	0	0	0	0	0	0.00214133	0	0	0	0	0	0	0	0	0	0	0
rsfS	0	0	0.00315457	0	0	0	0	0	0	0	0	0	0	0	0	0	0	0.00315457	0	0	0	0	0.00630915	0
cobC	0.0196399	0.0245499	0.0392799	0.0229133	0.0278232	0.0196399	0.0278232	0.0310966	0.0294599	0.0261866	0.0114566	0.0409165	0.0196399	0.0245499	0.0294599	0.01473	0.0261866	0.0310966	0.0196399	0.0360065	0.0229133	0.0180033	0.0245499	0.0278232
nadD	0	0	0.00156006	0	0	0	0	0	0	0.00156006	0	0	0	0	0	0	0	0	0	0.00156006	0	0	0	0
holA	0	0	0	0	0.000969932	0.00193986	0.000969932	0	0	0.000969932	0	0	0	0	0	0.000969932	0	0.000969932	0	0	0	0.00193986	0	0.000969932
lptE	0	0	0	0	0	0	0	0	0	0	0	0	0	0	0	0	0	0	0	0.00172117	0.00172117	0	0	0
leuS	0	0	0	0	0	0	0.000387297	0	0	0	0.000387297	0	0.000387297	0	0	0	0	0	0	0	0	0	0	0
ybeL	0.0311203	0.0477178	0.0497925	0.033195	0.0435685	0.0394191	0.0414938	0.0497925	0.0560166	0.0248963	0.0103734	0.0373444	0.0124481	0.0352697	0.0373444	0.0228216	0.0311203	0.0518672	0.0435685	0.0477178	0.0456432	0.033195	0.0373444	0.0352697
ybeQ	0.0921187	0.0992835	0.14739	0.107472	0.142272	0.113613	0.118731	0.123849	0.148414	0.11259	0.0562948	0.146366	0.0747185	0.0941658	0.108495	0.104401	0.113613	0.135107	0.122825	0.146366	0.103378	0.122825	0.137155	0.103378
ybeR	0.12447	0.145686	0.181047	0.123055	0.168317	0.149929	0.145686	0.154173	0.165488	0.151344	0.0693069	0.175389	0.107496	0.113154	0.135785	0.131542	0.1471	0.190948	0.152758	0.166902	0.149929	0.149929	0.179632	0.145686
djlB	0.104415	0.13665	0.166083	0.120533	0.164681	0.128241	0.117029	0.138753	0.142256	0.133146	0.0644709	0.156973	0.0882971	0.101612	0.133847	0.107919	0.123336	0.130343	0.131044	0.140855	0.137351	0.121233	0.15487	0.123336
ybeT	0.193141	0.191336	0.250903	0.189531	0.265343	0.211191	0.211191	0.218412	0.258123	0.207581	0.110108	0.231047	0.15343	0.17509	0.1787	0.1787	0.207581	0.236462	0.203971	0.241877	0.229242	0.203971	0.247292	0.193141
ybeU	0.138614	0.1471	0.165488	0.135785	0.176803	0.138614	0.144272	0.157001	0.178218	0.148515	0.0608204	0.148515	0.0905233	0.135785	0.131542	0.118812	0.140028	0.141443	0.140028	0.176803	0.149929	0.145686	0.168317	0.141443
djlC	0.0475534	0.049621	0.061337	0.0544452	0.0751206	0.0578911	0.0551344	0.0627154	0.0668504	0.0523777	0.0248105	0.0702963	0.0351482	0.0372157	0.0489318	0.0406616	0.0578911	0.0523777	0.0585803	0.0572019	0.0599586	0.0509993	0.0627154	0.0509993
hscC	0.0568862	0.0676647	0.0820359	0.0616766	0.0790419	0.060479	0.0628743	0.0610778	0.0778443	0.0634731	0.0293413	0.0784431	0.0491018	0.0550898	0.0646707	0.051497	0.0550898	0.0724551	0.0682635	0.0724551	0.0754491	0.0694611	0.0796407	0.0526946
rihA	0.0566845	0.0652406	0.0812834	0.0534759	0.0737968	0.0524064	0.0631016	0.059893	0.0631016	0.0759358	0.031016	0.0802139	0.0352941	0.0459893	0.0716578	0.0524064	0.0620321	0.0737968	0.0620321	0.0695187	0.0588235	0.0631016	0.0620321	0.0502674
gltL	0.0151724	0.0262069	0.0289655	0.0151724	0.0234483	0.0193103	0.0206897	0.017931	0.017931	0.017931	0.00827586	0.0234483	0.0124138	0.022069	0.0124138	0.0151724	0.022069	0.0193103	0.0234483	0.0275862	0.0248276	0.017931	0.0275862	0.0206897
gltK	0.0178042	0.0267062	0.0385757	0.0148368	0.0326409	0.0222552	0.0237389	0.0326409	0.0222552	0.0267062	0.0103858	0.0281899	0.0148368	0.0192878	0.0296736	0.0163205	0.0118694	0.0252226	0.0267062	0.0296736	0.0356083	0.0281899	0.0311573	0.0192878
gltJ	0.0297297	0.0378378	0.0472973	0.0337838	0.0445946	0.0310811	0.0351351	0.0283784	0.0459459	0.0445946	0.0162162	0.0472973	0.0256757	0.022973	0.0297297	0.0310811	0.0405405	0.0405405	0.0405405	0.0391892	0.0459459	0.0337838	0.0364865	0.0256757
gltI	0.0154185	0.0231278	0.0253304	0.0143172	0.0187225	0.0220264	0.0264317	0.0209251	0.0209251	0.0154185	0.0121145	0.0297357	0.0110132	0.00991189	0.0187225	0.0143172	0.0297357	0.0198238	0.0297357	0.0220264	0.0187225	0.00991189	0.0209251	0.0187225
lnt	0	0	0.000650195	0	0	0	0	0	0	0	0	0	0	0	0	0	0	0	0	0	0.00130039	0	0.000650195	0
ybeX	0.0136674	0.0205011	0.0296128	0.0193622	0.022779	0.0205011	0.0216401	0.0205011	0.0170843	0.0170843	0.00797267	0.0205011	0.0125285	0.0136674	0.0205011	0.0113895	0.0170843	0.0193622	0.0205011	0.0284738	0.0296128	0.0148064	0.0182232	0.023918
ybeY	0	0	0.00214133	0	0	0	0	0	0	0	0	0	0	0	0	0	0	0	0	0	0	0	0	0
ybeZ	0.0115385	0.0144231	0.0182692	0.0115385	0.0326923	0.0163462	0.0125	0.0230769	0.0221154	0.0105769	0.00673077	0.0211538	0.00865385	0.0173077	0.0153846	0.0125	0.0163462	0.0153846	0.0192308	0.0240385	0.0240385	0.0153846	0.025	0.0211538
miaB	0.0259831	0.0266854	0.0273876	0.0231742	0.0365169	0.0203652	0.0259831	0.0330056	0.0372191	0.0287921	0.00702247	0.0287921	0.0168539	0.0203652	0.0238764	0.0217697	0.0224719	0.0287921	0.0273876	0.0231742	0.0294944	0.0231742	0.0344101	0.0245787
ubiF	0.0408511	0.0485106	0.0553191	0.0425532	0.0519149	0.0442553	0.0451064	0.0493617	0.0570213	0.0442553	0.0195745	0.0408511	0.026383	0.0348936	0.0425532	0.0382979	0.0391489	0.053617	0.0442553	0.0493617	0.04	0.0417021	0.0595745	0.0348936
leuW	0	0	0	0	0	0	0	0	0	0	0	0	0	0	0	0	0	0	0	0	0	0	0	0
asnB	0.0264423	0.03125	0.0378606	0.0264423	0.0360577	0.0276442	0.0294471	0.0288462	0.0342548	0.0282452	0.0168269	0.0324519	0.0192308	0.0282452	0.0258413	0.0246394	0.030649	0.03125	0.0258413	0.0354567	0.0300481	0.031851	0.0366587	0.0276442
umpH	0.0239362	0.0279255	0.037234	0.0292553	0.0452128	0.0319149	0.0319149	0.0305851	0.0398936	0.025266	0.00930851	0.0332447	0.025266	0.0239362	0.0305851	0.0172872	0.0279255	0.0425532	0.0359043	0.0385638	0.0452128	0.0359043	0.037234	0.0199468
nagC	0.00983607	0.0204918	0.0188525	0.0057377	0.0188525	0.0122951	0.0139344	0.0114754	0.0180328	0.0180328	0.00409836	0.0180328	0.00655738	0.0172131	0.0114754	0.00737705	0.0131148	0.0213115	0.0122951	0.0196721	0.0131148	0.0139344	0.0221311	0.00983607
nagA	0.00696864	0.00958188	0.00958188	0.0087108	0.011324	0.00174216	0.00696864	0.0087108	0.0087108	0.00958188	0.0043554	0.00609756	0.00696864	0.00522648	0.011324	0.00522648	0.0130662	0.0121951	0.0043554	0.011324	0.0087108	0.00783972	0.00958188	0.00609756
nagB	0.0225	0.03375	0.04	0.02875	0.04	0.0275	0.025	0.0425	0.0425	0.0275	0.015	0.04125	0.01125	0.0225	0.02875	0.02125	0.03	0.0375	0.03375	0.0325	0.03125	0.03	0.03625	0.02875
nagE	0.020555	0.0236382	0.032888	0.0215827	0.0298047	0.0215827	0.0226105	0.0344296	0.0318602	0.0256937	0.012333	0.0323741	0.0143885	0.0215827	0.0282631	0.0179856	0.0298047	0.0318602	0.0267215	0.0339157	0.0292909	0.024666	0.0298047	0.0231244
glnS	0	0	0	0	0	0	0	0	0.000600962	0	0	0	0.00120192	0	0	0	0	0	0	0	0.00120192	0	0	0.00120192
chiP	0.027027	0.0312945	0.0348506	0.0234708	0.0391181	0.0348506	0.0327169	0.0320057	0.0341394	0.0291607	0.0135135	0.0334282	0.0199147	0.0234708	0.0284495	0.0156472	0.0312945	0.0312945	0.0291607	0.0440967	0.0305832	0.029872	0.0341394	0.0234708
chiQ	0.0122699	0.0306748	0.0368098	0.0184049	0.0276074	0.0276074	0.0184049	0.0153374	0.0398773	0.0245399	0.00613497	0.0245399	0.0153374	0.0184049	0.0245399	0.0184049	0.0214724	0.0429448	0.0306748	0.0368098	0.0153374	0.0153374	0.0245399	0.00920245
fur	0.0112108	0.0112108	0.0179372	0.00672646	0.0201794	0.00672646	0.0112108	0.0179372	0.0112108	0.00672646	0.00224215	0.0156951	0.0044843	0.00672646	0.0044843	0.0044843	0.0134529	0.00896861	0.00672646	0.0134529	0.0156951	0.00672646	0.0134529	0.0134529
uof	0	0	0.0232558	0	0	0	0	0.0232558	0	0	0	0.0116279	0	0.0116279	0	0	0	0.0116279	0	0.0232558	0.0116279	0	0	0
fldA	0	0	0	0	0	0	0.00188679	0	0	0	0	0	0	0	0	0	0	0	0	0.00188679	0	0	0	0
ybfE	0.0170648	0.0102389	0.0307167	0.0273038	0.0273038	0.0170648	0.0307167	0.0273038	0.0273038	0.00682594	0.0102389	0.0341297	0.0170648	0.0136519	0.0238908	0.0136519	0.0238908	0.0204778	0.0204778	0.0341297	0.0204778	0.0307167	0.0307167	0.0238908
ybfF	0.0287958	0.0353403	0.0405759	0.0274869	0.0327225	0.0301047	0.0248691	0.0301047	0.0301047	0.0274869	0.0117801	0.0248691	0.0235602	0.0222513	0.0314136	0.0248691	0.0327225	0.0248691	0.0274869	0.0379581	0.0379581	0.0340314	0.0445026	0.0235602
seqA	0.00550459	0.00183486	0.00550459	0.00183486	0.00733945	0.00183486	0.00183486	0.00366972	0.00917431	0.00366972	0.00183486	0.00183486	0.00733945	0.00366972	0	0.00550459	0.00366972	0.00550459	0.0110092	0.00917431	0.00366972	0.00183486	0.00366972	0.00550459
pgm	0	0	0.00182927	0	0.00243902	0	0	0.000609756	0.00121951	0	0	0.000609756	0.000609756	0.000609756	0	0	0	0.00121951	0.000609756	0.00182927	0.000609756	0.000609756	0	0.000609756
ybfP	0.082996	0.131579	0.137652	0.0890688	0.135628	0.12753	0.101215	0.139676	0.137652	0.123482	0.0566802	0.12753	0.0708502	0.0870445	0.103239	0.0951417	0.125506	0.137652	0.12753	0.1417	0.135628	0.119433	0.161943	0.117409
ybfG	0.143077	0.167692	0.218462	0.132308	0.184615	0.152308	0.164615	0.146154	0.166154	0.147692	0.0953846	0.173846	0.115385	0.123077	0.155385	0.136923	0.166154	0.158462	0.152308	0.189231	0.18	0.172308	0.18	0.156923
potE	0.0394238	0.0492798	0.0416983	0.0341168	0.0644428	0.0424564	0.0492798	0.0485216	0.0507961	0.0462472	0.015163	0.0485216	0.0318423	0.0348749	0.0432146	0.0310842	0.040182	0.0523124	0.0432146	0.0515542	0.0507961	0.0470053	0.0545868	0.0310842
speF	0.0436761	0.0464058	0.0636943	0.0436761	0.0691538	0.0541401	0.0473157	0.0532302	0.0700637	0.0464058	0.0195632	0.0605096	0.0313922	0.0418562	0.0495905	0.0418562	0.0432211	0.0509554	0.0564149	0.0618744	0.0532302	0.0505005	0.0573248	0.0409463
ybfK	0.2607	0.29572	0.338521	0.284047	0.338521	0.287938	0.338521	0.326848	0.303502	0.284047	0.171206	0.315175	0.225681	0.272374	0.272374	0.256809	0.291829	0.33463	0.284047	0.373541	0.272374	0.311284	0.330739	0.276265
kdpE	0.0354505	0.042836	0.0487445	0.0384047	0.0546529	0.0472674	0.0516987	0.0472674	0.05613	0.0398818	0.0265879	0.0472674	0.0310192	0.0384047	0.0487445	0.042836	0.0398818	0.0546529	0.0516987	0.0753323	0.05613	0.0546529	0.0502216	0.0576071
kdpD	0.0178838	0.0190015	0.0264531	0.0204918	0.0245902	0.0257079	0.0182563	0.0245902	0.0201192	0.021237	0.00894188	0.0264531	0.0111773	0.016766	0.0178838	0.0134128	0.0234724	0.0290611	0.0197466	0.0257079	0.0268256	0.0275708	0.0279434	0.0175112
kdpC	0.0314685	0.0314685	0.0367133	0.0192308	0.034965	0.0402098	0.0437063	0.0262238	0.0454545	0.020979	0.013986	0.0402098	0.0192308	0.0297203	0.0244755	0.020979	0.0244755	0.041958	0.034965	0.0402098	0.0297203	0.0314685	0.0402098	0.0297203
kdpB	0.0253906	0.03125	0.0332031	0.0229492	0.0380859	0.0253906	0.0244141	0.0268555	0.0351562	0.0229492	0.012207	0.0288086	0.0170898	0.0180664	0.0288086	0.0195312	0.0292969	0.034668	0.0283203	0.0297852	0.0268555	0.0234375	0.03125	0.0200195
kdpA	0.0280932	0.0388524	0.0424387	0.0328751	0.041841	0.0280932	0.0268978	0.0340705	0.0448296	0.0268978	0.0083682	0.0412433	0.0191273	0.0233114	0.0274955	0.0280932	0.0280932	0.0364614	0.0310819	0.0358637	0.0328751	0.028691	0.0454274	0.0292887
kdpF	0.0449438	0.0337079	0.0674157	0.0449438	0.0337079	0.0224719	0	0.0561798	0.0337079	0.0337079	0.0224719	0.011236	0	0.0224719	0.0561798	0.0337079	0.0561798	0.0337079	0.0224719	0.0224719	0.0561798	0.0561798	0.0449438	0.0224719
ybfA	0.0291262	0.0533981	0.0631068	0.0339806	0.0631068	0.0582524	0.0339806	0.0339806	0.0436893	0.0291262	0.0145631	0.0582524	0.0339806	0.0436893	0.0291262	0.0339806	0.0485437	0.0339806	0.0533981	0.038835	0.0339806	0.0485437	0.0485437	0.0339806
ybfB	0.147239	0.141104	0.174847	0.125767	0.165644	0.138037	0.113497	0.144172	0.147239	0.128834	0.0582822	0.144172	0.0920245	0.122699	0.150307	0.125767	0.147239	0.177914	0.141104	0.156442	0.171779	0.147239	0.153374	0.134969
ybfC	0.0878735	0.119508	0.147627	0.0966608	0.144112	0.105448	0.112478	0.130053	0.11775	0.114236	0.0615114	0.128295	0.0896309	0.0984183	0.107206	0.0878735	0.086116	0.123023	0.108963	0.12478	0.133568	0.114236	0.130053	0.108963
ybgA	0.0392927	0.0609037	0.0726916	0.0451866	0.0687623	0.0373281	0.0510806	0.0609037	0.0451866	0.0451866	0.0176817	0.0609037	0.0314342	0.0451866	0.0451866	0.0392927	0.0510806	0.0530452	0.0530452	0.0510806	0.0589391	0.0491159	0.0726916	0.0412574
phr	0.0197461	0.0239774	0.0352609	0.0253879	0.038787	0.0246827	0.0331453	0.0373766	0.0267983	0.0260931	0.00987306	0.0359661	0.0105783	0.0183357	0.0282087	0.0267983	0.0267983	0.0401975	0.0267983	0.0303244	0.0373766	0.0253879	0.0296192	0.0218618
dtpD	0.033761	0.0357866	0.0465901	0.0364619	0.0438893	0.0378123	0.0371371	0.0438893	0.0378123	0.0378123	0.0128292	0.0452397	0.0263336	0.0303849	0.0384875	0.0297097	0.0357866	0.0472654	0.0398379	0.0438893	0.0371371	0.033761	0.0479406	0.0364619
ybgI	0.0188425	0.025572	0.0296097	0.0242261	0.025572	0.0228802	0.0282638	0.0269179	0.0296097	0.0188425	0.00942127	0.0282638	0.0174966	0.0121131	0.0107672	0.0201884	0.0296097	0.0201884	0.0228802	0.025572	0.0269179	0.0228802	0.0242261	0.0269179
ybgJ	0.0213415	0.0259146	0.0304878	0.0167683	0.0320122	0.0243902	0.0289634	0.0289634	0.0259146	0.0167683	0.0121951	0.0137195	0.0213415	0.0152439	0.0213415	0.0182927	0.0243902	0.0152439	0.0182927	0.0243902	0.0259146	0.0259146	0.0304878	0.0198171
ybgK	0.00965665	0.0182403	0.0246781	0.0203863	0.0246781	0.0160944	0.0246781	0.0150215	0.0257511	0.026824	0.00429185	0.0203863	0.0128755	0.0139485	0.0160944	0.0182403	0.0182403	0.0236052	0.0171674	0.0236052	0.0193133	0.0193133	0.0214592	0.0128755
ybgL	0.0122616	0.0149864	0.0190736	0.00681199	0.0108992	0.00681199	0.013624	0.013624	0.0231608	0.00681199	0.00681199	0.0163488	0.00544959	0.00544959	0.0122616	0.0108992	0.0122616	0.0217984	0.0163488	0.0190736	0.0122616	0.00681199	0.0122616	0.00953678
nei	0.0126422	0.0252845	0.0214918	0.0139064	0.011378	0.0151707	0.0164349	0.0151707	0.022756	0.0214918	0.00632111	0.0164349	0.00758534	0.0101138	0.0189633	0.0101138	0.00758534	0.0202276	0.0176991	0.0164349	0.0164349	0.0189633	0.0278129	0.0202276
abrB	0.0162524	0.0258126	0.0305927	0.0191205	0.0277247	0.0286807	0.0200765	0.0305927	0.0258126	0.0172084	0.0105163	0.0258126	0.0162524	0.0172084	0.0143403	0.0172084	0.0219885	0.0296367	0.0172084	0.0277247	0.0277247	0.0152964	0.0315488	0.0219885
ybgO	0.0433553	0.0499529	0.0622055	0.0405278	0.0565504	0.0480679	0.0527804	0.0442978	0.0603205	0.0574929	0.0235627	0.0546654	0.0358153	0.0414703	0.0565504	0.0282752	0.0480679	0.0546654	0.0508954	0.0640905	0.0537229	0.0461828	0.0697455	0.0490104
ybgP	0.0233516	0.0302198	0.0425824	0.0357143	0.0343407	0.0370879	0.0288462	0.043956	0.0398352	0.021978	0.00961538	0.0384615	0.0151099	0.0151099	0.0302198	0.0315934	0.0288462	0.0398352	0.0260989	0.0343407	0.0315934	0.0398352	0.0343407	0.0357143
ybgQ	0.0445443	0.0531263	0.0678382	0.0429097	0.0596649	0.049857	0.0502656	0.0584389	0.0568043	0.0502656	0.0237025	0.0568043	0.0375971	0.0384144	0.0445443	0.042501	0.049857	0.0600736	0.0478136	0.0592562	0.0563956	0.0543523	0.0674295	0.0429097
ybgD	0.173145	0.215548	0.238516	0.164311	0.24735	0.204947	0.194346	0.220848	0.227915	0.199647	0.111307	0.210247	0.132509	0.190813	0.217314	0.150177	0.187279	0.222615	0.210247	0.234982	0.210247	0.185512	0.24735	0.204947
gltA	0.0218239	0.0311769	0.0389712	0.0194856	0.0272798	0.0210444	0.025721	0.0358535	0.0389712	0.0265004	0.0101325	0.0389712	0.020265	0.0218239	0.025721	0.0210444	0.0311769	0.0381917	0.0272798	0.0335152	0.0358535	0.0327358	0.0296181	0.025721
sdhC	0.0102828	0.0179949	0.033419	0.0102828	0.0231362	0.0205656	0.0154242	0.0179949	0.0231362	0.0128535	0.00514139	0.0308483	0.00771208	0.00771208	0.0179949	0.0128535	0.0154242	0.0205656	0.0128535	0.0154242	0.0308483	0.0231362	0.0102828	0.0128535
sdhD	0.00288184	0.0201729	0.0172911	0.0144092	0.0259366	0.0201729	0.00576369	0.0144092	0.0115274	0.0115274	0.00864553	0.00864553	0.00864553	0.0144092	0.00864553	0.0115274	0.00576369	0.0115274	0.0115274	0.0201729	0.00864553	0.00576369	0.0172911	0.0144092
sdhA	0.01812	0.0192525	0.0226501	0.01359	0.0277463	0.0243488	0.0198188	0.0260476	0.0243488	0.0186863	0.00679502	0.0288788	0.0152888	0.0147225	0.0152888	0.0107588	0.0192525	0.0317101	0.0198188	0.0334088	0.0260476	0.0215176	0.0317101	0.0169875
sdhB	0.0195531	0.0125698	0.0265363	0.00837989	0.0265363	0.0167598	0.0125698	0.0139665	0.023743	0.0139665	0.0027933	0.027933	0.00977654	0.0153631	0.0111732	0.0027933	0.0209497	0.0153631	0.0181564	0.0251397	0.023743	0.00977654	0.027933	0.00977654
sucA	0.00963941	0.00999643	0.0092824	0.00285612	0.0110675	0.00785434	0.00785434	0.0110675	0.00963941	0.00749732	0.00107105	0.0107105	0.00499821	0.00428418	0.00785434	0.00357015	0.00571225	0.0124955	0.00999643	0.0124955	0.0142806	0.00642628	0.0117815	0.00892538
sucB	0.00328677	0.00410846	0.00493016	0.00328677	0.00410846	0.00164339	0.00493016	0.00246508	0.00575185	0.000821693	0	0.00575185	0.00164339	0.00164339	0	0.00246508	0.00246508	0.00410846	0.00164339	0.00328677	0.00410846	0.00328677	0.00246508	0
sucC	0.0231561	0.0154374	0.0308748	0.0128645	0.0248714	0.0188679	0.0231561	0.0128645	0.0248714	0.0137221	0.0102916	0.0274443	0.00857633	0.0111492	0.0188679	0.0137221	0.0171527	0.0240137	0.0205832	0.0171527	0.0248714	0.016295	0.0188679	0.0231561
sucD	0.013809	0.0287687	0.0264672	0.018412	0.0287687	0.0287687	0.0218642	0.0368239	0.0333717	0.0218642	0.00920598	0.0287687	0.0149597	0.018412	0.0253165	0.0161105	0.0241657	0.0253165	0.0218642	0.0333717	0.023015	0.0264672	0.0368239	0.0264672
mngR	0.0138504	0.0235457	0.0235457	0.0166205	0.0249307	0.0138504	0.0263158	0.0249307	0.0277008	0.0152355	0.00277008	0.0221607	0.00969529	0.0110803	0.0221607	0.0193906	0.0166205	0.034626	0.0152355	0.0277008	0.0263158	0.0235457	0.0166205	0.0235457
mngA	0.0161943	0.0187247	0.027834	0.0146761	0.0222672	0.0217611	0.0212551	0.0187247	0.0263158	0.0156883	0.00607287	0.0227733	0.00860324	0.0217611	0.020749	0.01417	0.0197368	0.0177126	0.0177126	0.0212551	0.0177126	0.0156883	0.0227733	0.0101215
mngB	0.0300038	0.0394987	0.0520319	0.0341815	0.0524117	0.0391189	0.0398785	0.0398785	0.0486137	0.0360805	0.0125332	0.048234	0.0269654	0.031523	0.0383593	0.0326624	0.0379795	0.0436764	0.031523	0.0459552	0.0402583	0.0349411	0.0459552	0.0330422
cydA	0.00892857	0.00829082	0.0121173	0.00382653	0.0159439	0.00701531	0.00765306	0.0102041	0.00892857	0.00191327	0.00446429	0.0165816	0.00637755	0.00382653	0.00829082	0.00637755	0.00701531	0.0108418	0.00892857	0.0102041	0.0108418	0.00892857	0.0102041	0.00765306
cydB	0.0122915	0.0184372	0.0175593	0.00877963	0.0114135	0.0140474	0.0122915	0.0166813	0.0201932	0.0105356	0	0.0175593	0.00614574	0.0114135	0.0131694	0.00790167	0.00351185	0.0158033	0.0158033	0.0175593	0.0149254	0.00965759	0.0263389	0.0105356
cydX	0.0265487	0.0176991	0.0353982	0.00884956	0.0265487	0.0176991	0.0176991	0.0353982	0.0265487	0.00884956	0	0.0442478	0.0176991	0.00884956	0.00884956	0.00884956	0.0265487	0.00884956	0.0265487	0.0265487	0.0176991	0.0353982	0.0176991	0.0265487
ybgE	0.0170648	0.0273038	0.0204778	0.0273038	0.0238908	0.00682594	0.00682594	0.0204778	0.00682594	0.0204778	0.0102389	0.0204778	0.00341297	0.0136519	0.0136519	0.0102389	0.0136519	0.0136519	0.0170648	0.0204778	0.0170648	0.0136519	0.0170648	0.0204778
ybgC	0.00247525	0	0.00247525	0.00247525	0.00247525	0.00247525	0.0049505	0.00247525	0.0049505	0.00247525	0	0	0.00247525	0.00742574	0.0049505	0	0	0.0049505	0	0.00247525	0.00742574	0.00247525	0.00742574	0.0049505
tolQ	0	0	0	0.00289017	0	0.00144509	0	0.00433526	0.00144509	0.00144509	0	0	0	0	0	0.00144509	0.00144509	0.00144509	0	0	0	0.00144509	0.00433526	0
tolR	0	0.00233645	0	0	0.00233645	0.00233645	0.00233645	0.00233645	0.0046729	0	0	0.00233645	0	0	0	0	0	0.00233645	0	0	0.00233645	0	0	0
tolA	0.000790514	0	0.000790514	0.00158103	0	0.000790514	0	0.000790514	0	0	0	0.00158103	0.000790514	0	0	0	0.00158103	0.00158103	0.000790514	0.000790514	0.00158103	0	0.00158103	0.000790514
tolB	0	0.00232198	0.000773994	0	0.00154799	0.00154799	0.00154799	0	0.00154799	0.000773994	0.000773994	0	0.00232198	0.000773994	0.000773994	0.000773994	0	0.00154799	0	0.00154799	0.00309598	0.00232198	0	0.00154799
pal	0	0.00191939	0.00191939	0	0.00191939	0.00191939	0.00191939	0.00575816	0.00191939	0.00575816	0	0	0	0	0	0.00191939	0	0.00191939	0	0	0.00191939	0	0.00383877	0.00383877
ybgF	0.0164349	0.0176991	0.022756	0.00758534	0.0189633	0.0139064	0.00884956	0.0164349	0.011378	0.011378	0.00758534	0.0202276	0.011378	0.00758534	0.0176991	0.00758534	0.00632111	0.0189633	0.0164349	0.0176991	0.0202276	0.00758534	0.0126422	0.00758534
nadA	0	0	0.00383509	0	0.000958773	0	0	0.000958773	0	0.000958773	0.000958773	0	0.00191755	0.000958773	0	0.00191755	0	0.000958773	0.000958773	0.000958773	0	0	0.000958773	0.000958773
pnuC	0.0208623	0.0166898	0.0236439	0.0125174	0.0305981	0.0236439	0.0180807	0.0292072	0.0292072	0.0305981	0.00973574	0.0305981	0.0180807	0.0111266	0.0236439	0.0194715	0.0166898	0.0264256	0.0166898	0.0319889	0.0250348	0.0264256	0.0208623	0.0180807
zitB	0.00850159	0.0159405	0.0201913	0.0170032	0.0148778	0.0148778	0.0170032	0.0159405	0.0191286	0.0138151	0.0031881	0.0180659	0.00956429	0.00956429	0.0127524	0.0170032	0.0138151	0.0201913	0.0159405	0.0255048	0.0159405	0.0138151	0.0148778	0.0148778
ybgS	0.0315789	0.0421053	0.0394737	0.0263158	0.0552632	0.0315789	0.0394737	0.0421053	0.0447368	0.0447368	0.0184211	0.0473684	0.0105263	0.0289474	0.0447368	0.0368421	0.0315789	0.0447368	0.0342105	0.0447368	0.0421053	0.0447368	0.0473684	0.0263158
aroG	0.0142586	0.0152091	0.0209125	0.0171103	0.0104563	0.0171103	0.0095057	0.019962	0.0237643	0.013308	0	0.0104563	0.00760456	0.00855513	0.0114068	0.013308	0.00855513	0.0190114	0.0142586	0.0104563	0.013308	0.0104563	0.0190114	0.0171103
gpmA	0.018617	0.0292553	0.0359043	0.0199468	0.0345745	0.0172872	0.0292553	0.0305851	0.0332447	0.0226064	0.00265957	0.0292553	0.0119681	0.0265957	0.0226064	0.0159574	0.0199468	0.0398936	0.0345745	0.0332447	0.0292553	0.0226064	0.0239362	0.0212766
galM	0.0173077	0.0173077	0.0375	0.0173077	0.0192308	0.0153846	0.0278846	0.0201923	0.0182692	0.0163462	0.0105769	0.0211538	0.0144231	0.0115385	0.0230769	0.0163462	0.0240385	0.025	0.0144231	0.0259615	0.0278846	0.0144231	0.0182692	0.0201923
galK	0.011324	0.0182927	0.0339721	0.0226481	0.0339721	0.0261324	0.0252613	0.0296167	0.0313589	0.0226481	0.0121951	0.033101	0.0139373	0.0209059	0.0278746	0.0182927	0.0313589	0.033101	0.0200348	0.0313589	0.0174216	0.0156794	0.0278746	0.0226481
galT	0.0181644	0.0248566	0.0305927	0.0191205	0.0267686	0.0248566	0.0191205	0.0210325	0.0248566	0.0210325	0.0105163	0.0334608	0.00860421	0.0172084	0.0191205	0.00956023	0.0162524	0.0296367	0.0229446	0.0267686	0.0296367	0.0210325	0.0305927	0.0277247
galE	0.015748	0.015748	0.0334646	0.0265748	0.019685	0.023622	0.0226378	0.015748	0.023622	0.0177165	0.00393701	0.0255906	0.0167323	0.019685	0.0187008	0.0167323	0.0147638	0.0255906	0.0206693	0.023622	0.0246063	0.0127953	0.023622	0.00984252
modF	0.0251359	0.0230978	0.0278533	0.0217391	0.0366848	0.03125	0.0258152	0.0305707	0.0271739	0.0244565	0.0115489	0.0353261	0.0183424	0.0203804	0.0237772	0.0115489	0.0251359	0.0339674	0.0258152	0.0285326	0.0258152	0.0224185	0.0339674	0.0224185
modE	0.0241117	0.0317259	0.0393401	0.0241117	0.0469543	0.0317259	0.0317259	0.0380711	0.0406091	0.0253807	0.0139594	0.0431472	0.0228426	0.0241117	0.0329949	0.0304569	0.0279188	0.034264	0.0291878	0.0317259	0.0304569	0.0279188	0.0469543	0.0253807
acrZ	0.033557	0.0402685	0.0268456	0.0201342	0.0402685	0.0536913	0.0201342	0.0201342	0.0201342	0.0201342	0.0201342	0.0134228	0.0268456	0.0268456	0.0604027	0.0201342	0.0469799	0.0469799	0.0134228	0.0201342	0.0536913	0.0604027	0.0402685	0.0402685
modA	0.0284605	0.0439845	0.0426908	0.0336352	0.0452781	0.0388098	0.0388098	0.0452781	0.0388098	0.0362225	0.0206986	0.0401035	0.0155239	0.0271669	0.0388098	0.0336352	0.0310479	0.0465718	0.0310479	0.0452781	0.0271669	0.0271669	0.0439845	0.0258732
modB	0.0246734	0.0217707	0.04209	0.0319303	0.0406386	0.0203193	0.0232221	0.0275762	0.0319303	0.030479	0.0101597	0.0319303	0.0188679	0.011611	0.0261248	0.0232221	0.0319303	0.0275762	0.0188679	0.0348331	0.0275762	0.0290276	0.0232221	0.0261248
modC	0.0113422	0.0113422	0.0217391	0.0151229	0.00661626	0.00850662	0.0122873	0.0160681	0.010397	0.0132325	0.00661626	0.010397	0.00850662	0.010397	0.0132325	0.0122873	0.0132325	0.0170132	0.0160681	0.0132325	0.0198488	0.010397	0.0151229	0.0151229
ybhA	0.0134474	0.0207824	0.0293399	0.0232274	0.0330073	0.0183374	0.0158924	0.0220049	0.0305623	0.0183374	0.00366748	0.0256724	0.00488998	0.0232274	0.0171149	0.0146699	0.0158924	0.0305623	0.0183374	0.0268949	0.0305623	0.0195599	0.0268949	0.0171149
pgl	0.00100503	0.0040201	0.00904523	0.00201005	0.0080402	0.0040201	0.00603015	0.00904523	0.0100503	0.00301508	0.00100503	0.00301508	0.00201005	0.00201005	0.00201005	0.00603015	0.00502513	0.00603015	0.00703518	0.00703518	0.00703518	0.00904523	0.00703518	0.0040201
ybhD	0.0912907	0.105981	0.135362	0.0954879	0.12277	0.105981	0.100735	0.109129	0.110178	0.0954879	0.0535152	0.10808	0.0818468	0.0776495	0.102833	0.0881427	0.0933893	0.116474	0.104932	0.114376	0.10703	0.0944386	0.119622	0.0902413
ybhH	0.137833	0.158745	0.18346	0.135932	0.173954	0.174905	0.159696	0.175856	0.174905	0.161597	0.0846008	0.173004	0.111217	0.119772	0.147338	0.131179	0.147338	0.180608	0.160646	0.191065	0.1673	0.147338	0.168251	0.143536
ybhI	0.098395	0.115143	0.148639	0.100488	0.127704	0.110258	0.110258	0.0976971	0.112352	0.10328	0.0446615	0.122819	0.0669923	0.0837404	0.10328	0.0907188	0.110258	0.113747	0.108165	0.114445	0.128402	0.100488	0.125611	0.108165
ybhJ	0.04069	0.0539584	0.0632464	0.0411322	0.0694383	0.0490933	0.051747	0.054843	0.0597081	0.0482088	0.0225564	0.0535161	0.031402	0.0362671	0.0420168	0.0371517	0.0464396	0.0513047	0.0451128	0.0623618	0.0535161	0.0477665	0.054843	0.0424591
ybhC	0.0288387	0.0342946	0.0452065	0.0311769	0.0374123	0.0249415	0.0280592	0.0374123	0.035074	0.0311769	0.00701481	0.0296181	0.0187062	0.0241621	0.0288387	0.0187062	0.0381917	0.0374123	0.0265004	0.0303975	0.0319564	0.0319564	0.0327358	0.0233827
ybhB	0.0210084	0.0336134	0.0378151	0.0252101	0.0231092	0.0315126	0.0252101	0.0378151	0.0420168	0.0231092	0.00420168	0.0357143	0.0273109	0.0210084	0.0357143	0.0252101	0.0210084	0.039916	0.0483193	0.0462185	0.0357143	0.0231092	0.0231092	0.0231092
bioA	0.00232739	0.00620636	0.0131885	0.00698216	0.00620636	0.00775795	0.00543057	0.00853375	0.00698216	0.00620636	0.00155159	0.0131885	0.00465477	0.00853375	0.00543057	0.00387898	0.00465477	0.0139643	0.00620636	0.00930954	0.00930954	0.00620636	0.00853375	0.00387898
bioB	0.00384615	0.000961538	0.00192308	0	0.00192308	0	0.00288462	0.000961538	0.00192308	0	0.000961538	0.00192308	0.000961538	0	0	0.00192308	0.000961538	0	0.00192308	0	0.000961538	0.000961538	0.00192308	0.00384615
bioF	0.0034662	0.0034662	0.00606586	0.0034662	0.0034662	0.00779896	0.00519931	0.00606586	0.00606586	0.00606586	0.0017331	0.0121317	0.0017331	0.00606586	0.0034662	0.00519931	0.00693241	0.00519931	0.00259965	0.00606586	0.00433276	0.0034662	0.00866551	0.00433276
bioC	0.00794702	0.00927152	0.00927152	0.010596	0.00662252	0.00529801	0.010596	0.0119205	0.015894	0.00264901	0.00529801	0.013245	0.00397351	0.00794702	0.00794702	0.00264901	0.013245	0.0145695	0.00662252	0.015894	0.010596	0.00927152	0.00794702	0.013245
bioD	0.00886263	0.0118168	0.0162482	0.00738552	0.0206795	0.014771	0.0177253	0.0192024	0.0132939	0.0177253	0.00443131	0.0118168	0.00590842	0.0103397	0.00738552	0.0103397	0.0103397	0.0118168	0.0118168	0.0192024	0.0132939	0.0118168	0.0192024	0.00738552
uvrB	0.0222662	0.0277091	0.0277091	0.0262246	0.0366155	0.0247402	0.0262246	0.0316675	0.0272143	0.0207818	0.00692726	0.0336467	0.0153389	0.0232558	0.0311727	0.0173182	0.0291935	0.0272143	0.0207818	0.0311727	0.0306779	0.0232558	0.0291935	0.0217714
ybhK	0.0176211	0.0176211	0.0253304	0.0165198	0.0264317	0.0220264	0.0165198	0.0220264	0.0253304	0.0231278	0.0154185	0.0220264	0.0165198	0.0110132	0.0220264	0.0154185	0.00881057	0.0253304	0.0209251	0.0242291	0.0198238	0.0132159	0.0242291	0.0154185
moaA	0.0171891	0.0182002	0.033367	0.0171891	0.0303337	0.0273003	0.0262892	0.0192113	0.0394338	0.0232558	0.00808898	0.0232558	0.0202224	0.0171891	0.0202224	0.016178	0.0242669	0.0242669	0.0273003	0.0293225	0.0202224	0.0171891	0.033367	0.0151668
moaB	0.0117188	0.0175781	0.0234375	0.0117188	0.015625	0.0117188	0.0175781	0.0078125	0.0214844	0.0195312	0.00195312	0.015625	0.015625	0.015625	0.0117188	0.0136719	0.015625	0.0292969	0.0234375	0.0175781	0.015625	0.015625	0.0195312	0.0117188
moaC	0.0164948	0.0185567	0.0123711	0.00824742	0.0164948	0.0268041	0.014433	0.0206186	0.0123711	0.0164948	0.00824742	0.0164948	0.0185567	0.0185567	0.0164948	0.00618557	0.0185567	0.0247423	0.0103093	0.00824742	0.0247423	0.014433	0.0226804	0.014433
moaD	0.0326531	0.0122449	0.0244898	0.0204082	0.0244898	0.0163265	0.0122449	0.0204082	0.0326531	0.0163265	0.0204082	0.044898	0.0122449	0.0204082	0.0285714	0.0122449	0.00816327	0.0367347	0.0122449	0.0326531	0.0285714	0.0122449	0.0285714	0.00816327
moaE	0.0331858	0.0199115	0.0265487	0.0176991	0.0243363	0.0331858	0.0221239	0.039823	0.0221239	0.0132743	0.0132743	0.0221239	0.00884956	0.0265487	0.0221239	0.0132743	0.0353982	0.0243363	0.0287611	0.0309735	0.0331858	0.0265487	0.0265487	0.0199115
ybhL	0.0298295	0.0497159	0.0809659	0.0454545	0.0738636	0.0369318	0.0482955	0.0454545	0.0525568	0.0454545	0.015625	0.0539773	0.0227273	0.0326705	0.0440341	0.0326705	0.0369318	0.0553977	0.0482955	0.0653409	0.0426136	0.046875	0.0525568	0.046875
ybhM	0.147265	0.173913	0.210379	0.13885	0.189341	0.175316	0.158485	0.176718	0.175316	0.15568	0.0953717	0.176718	0.126227	0.131837	0.154278	0.123422	0.159888	0.175316	0.154278	0.190743	0.169705	0.165498	0.192146	0.157083
ybhN	0.0261506	0.0376569	0.041841	0.0251046	0.0334728	0.0324268	0.0324268	0.0355649	0.039749	0.0324268	0.0083682	0.0292887	0.0230126	0.0271967	0.0324268	0.0177824	0.0230126	0.0366109	0.0230126	0.0345188	0.0345188	0.0387029	0.0376569	0.0271967
clsB	0.0136986	0.0153102	0.0209508	0.0177276	0.0273973	0.0136986	0.0193392	0.0209508	0.0241741	0.0169218	0.00564061	0.0241741	0.0145044	0.0145044	0.016116	0.020145	0.0185334	0.0282031	0.016116	0.020145	0.0169218	0.0209508	0.0233683	0.016116
ybhP	0.0131406	0.0144547	0.021025	0.0105125	0.022339	0.0157687	0.0249671	0.0105125	0.0157687	0.0183968	0.00525624	0.0249671	0.0118265	0.00788436	0.021025	0.0105125	0.0170828	0.0118265	0.0183968	0.0157687	0.0105125	0.0105125	0.0249671	0.0144547
ybhQ	0.0219512	0.0195122	0.0341463	0.0292683	0.0292683	0.0146341	0.0243902	0.0243902	0.0292683	0.0268293	0.0097561	0.0195122	0.0121951	0.0195122	0.0243902	0.0146341	0.0146341	0.0243902	0.0317073	0.0341463	0.0219512	0.0268293	0.0292683	0.0146341
ybhR	0.0180832	0.0235081	0.0244123	0.0162749	0.022604	0.0207957	0.0216998	0.0271248	0.0244123	0.022604	0.0126582	0.0253165	0.0162749	0.0162749	0.0162749	0.0144665	0.0162749	0.022604	0.0235081	0.0298373	0.0216998	0.0180832	0.0198915	0.0207957
ybhS	0.0176523	0.0229479	0.0308914	0.0229479	0.0255958	0.0203001	0.0194175	0.0211827	0.0229479	0.0194175	0.00794351	0.0264784	0.0105914	0.0167696	0.0264784	0.0150044	0.015887	0.027361	0.0167696	0.0308914	0.0255958	0.0203001	0.0344219	0.0238305
ybhF	0.016129	0.0213134	0.0339862	0.0218894	0.0259217	0.0207373	0.0230415	0.0207373	0.0282258	0.0259217	0.00806452	0.0224654	0.0144009	0.0190092	0.0213134	0.014977	0.0282258	0.03053	0.0259217	0.031682	0.0236175	0.0247696	0.0288018	0.0224654
ybhG	0.0210421	0.0250501	0.0440882	0.0190381	0.0420842	0.0290581	0.0280561	0.0290581	0.0350701	0.0250501	0.01002	0.0370741	0.00801603	0.0160321	0.0260521	0.0240481	0.0280561	0.0400802	0.0280561	0.0290581	0.0250501	0.0260521	0.0300601	0.0200401
ybiH	0.0178838	0.0223547	0.0178838	0.0119225	0.0193741	0.0253353	0.0163934	0.0283159	0.0298063	0.0208644	0.00894188	0.0253353	0.00596125	0.0208644	0.0149031	0.0178838	0.0149031	0.0312966	0.00894188	0.0298063	0.0178838	0.0193741	0.0253353	0.0208644
rhlE	0.0146628	0.0249267	0.0256598	0.0190616	0.0205279	0.016129	0.0190616	0.0190616	0.0241935	0.0234604	0.00293255	0.0234604	0.0102639	0.0153959	0.0153959	0.0124633	0.0227273	0.0241935	0.0256598	0.0219941	0.021261	0.0146628	0.0219941	0.0183284
ybiA	0.0186722	0.0186722	0.0228216	0.0228216	0.0290456	0.0228216	0.026971	0.0207469	0.0165975	0.0228216	0.0103734	0.026971	0.026971	0.0103734	0.0165975	0.0165975	0.026971	0.0352697	0.0186722	0.026971	0.0228216	0.0186722	0.0311203	0.0228216
dinG	0.0130233	0.0153488	0.0227907	0.0148837	0.024186	0.0204651	0.0125581	0.0186047	0.0204651	0.015814	0.00418605	0.0204651	0.00697674	0.0125581	0.0111628	0.0148837	0.0153488	0.0204651	0.0162791	0.0218605	0.0148837	0.0153488	0.0144186	0.0172093
ybiB	0.016632	0.024948	0.022869	0.0259875	0.018711	0.0197505	0.0218295	0.022869	0.0176715	0.018711	0.00831601	0.027027	0.0114345	0.014553	0.0114345	0.00935551	0.0197505	0.024948	0.022869	0.0239085	0.016632	0.016632	0.029106	0.016632
ybiC	0.0202765	0.0211982	0.0322581	0.0248848	0.0331797	0.0267281	0.0285714	0.0313364	0.0285714	0.0221198	0.00829493	0.0294931	0.0129032	0.0175115	0.0285714	0.0202765	0.0276498	0.0331797	0.0313364	0.0322581	0.0285714	0.0239631	0.0313364	0.0248848
ybiJ	0.0153846	0.00384615	0.0307692	0.0115385	0.0384615	0.00384615	0.00384615	0.0307692	0.00769231	0.0192308	0.00769231	0.0115385	0	0.00384615	0.0115385	0.00769231	0.0192308	0.0269231	0.0115385	0.0153846	0.0115385	0.0153846	0.00384615	0.00769231
ybiI	0.0150376	0.0225564	0.0150376	0.018797	0.037594	0.0112782	0.018797	0.0338346	0.0225564	0.0263158	0.0075188	0.0263158	0.0112782	0.0150376	0.0263158	0.0112782	0.018797	0.0300752	0.0112782	0.0263158	0.0263158	0.0112782	0.0225564	0.0225564
ybiX	0.00886263	0.0369276	0.0354505	0.0221566	0.0310192	0.0192024	0.0354505	0.0206795	0.0354505	0.0251108	0.0118168	0.0236337	0.0206795	0.0295421	0.0265879	0.0177253	0.0265879	0.0354505	0.0236337	0.0339734	0.0295421	0.0236337	0.0472674	0.0177253
fiu	0.0184049	0.0258545	0.0297984	0.0197195	0.0280456	0.0271691	0.0188431	0.0236635	0.0236635	0.0153374	0.00832603	0.0210342	0.0113935	0.0192813	0.0210342	0.0166521	0.0127082	0.0262927	0.0241017	0.0271691	0.0223488	0.0197195	0.0302366	0.0184049
mcbA	0.0307692	0.0230769	0.0307692	0.0307692	0.0346154	0.0269231	0.0115385	0.0115385	0.0307692	0.0230769	0.0230769	0.0307692	0.00769231	0.0192308	0.0153846	0.0269231	0.0307692	0.0384615	0.0115385	0.0423077	0.0307692	0.00769231	0.0153846	0.0153846
rlmF	0.0151188	0.0302376	0.0345572	0.024838	0.0280778	0.0313175	0.0291577	0.0334773	0.0410367	0.0280778	0.0075594	0.0259179	0.012959	0.0183585	0.0269978	0.0194384	0.0280778	0.0313175	0.0367171	0.0421166	0.0302376	0.0302376	0.0399568	0.0291577
ybiO	0.0193258	0.0224719	0.0350562	0.0238202	0.0332584	0.0197753	0.0274157	0.0265169	0.0274157	0.021573	0.00853933	0.0305618	0.0134831	0.0229213	0.0220225	0.0179775	0.021573	0.0269663	0.0229213	0.0292135	0.028764	0.0202247	0.0278652	0.0206742
glnQ	0.0207756	0.0249307	0.0263158	0.0263158	0.0249307	0.0263158	0.0249307	0.0263158	0.0249307	0.0235457	0.00831025	0.031856	0.0207756	0.0221607	0.0193906	0.0138504	0.0221607	0.0290859	0.0166205	0.031856	0.0221607	0.0193906	0.0207756	0.0193906
glnP	0.016692	0.0212443	0.0333839	0.0136571	0.0273141	0.0197269	0.0212443	0.0288316	0.0212443	0.0227618	0.00758725	0.0151745	0.0212443	0.0136571	0.0151745	0.0151745	0.0257967	0.0182094	0.0394537	0.0212443	0.0288316	0.0227618	0.0242792	0.0227618
glnH	0.0174263	0.0227882	0.038874	0.0254692	0.0227882	0.0174263	0.0254692	0.0214477	0.0241287	0.0187668	0.0080429	0.0308311	0.0201072	0.00938338	0.0214477	0.0187668	0.0201072	0.041555	0.0201072	0.0321716	0.0268097	0.0201072	0.0348525	0.0241287
dps	0.0457256	0.0397614	0.0656064	0.0337972	0.0576541	0.0516899	0.0695825	0.0576541	0.0715706	0.0437376	0.0198807	0.0636183	0.0357853	0.0497018	0.0596421	0.0318091	0.0357853	0.0576541	0.055666	0.0596421	0.0516899	0.0477137	0.0675944	0.0536779
rhtA	0.0315671	0.054115	0.0676437	0.0450958	0.0563698	0.0417136	0.0405862	0.054115	0.0507328	0.0496054	0.0202931	0.048478	0.0248027	0.0293123	0.0417136	0.0405862	0.0529876	0.0552424	0.0439684	0.0496054	0.0473506	0.0394589	0.0529876	0.0360767
ompX	0.0116505	0.0330097	0.0349515	0.023301	0.0252427	0.0368932	0.0252427	0.0349515	0.0271845	0.023301	0.00582524	0.0368932	0.00970874	0.0213592	0.0252427	0.0194175	0.0291262	0.0271845	0.0252427	0.023301	0.0291262	0.0271845	0.0271845	0.0213592
ybiP	0.0347442	0.0429564	0.046115	0.0341124	0.0518004	0.0347442	0.0353759	0.0410613	0.0334807	0.0397979	0.0120025	0.0423247	0.0202148	0.0277953	0.0341124	0.0233733	0.0347442	0.0448515	0.0360076	0.0492735	0.0467467	0.0423247	0.0423247	0.0290587
mntS	0.0390625	0.0390625	0.03125	0.0234375	0.0078125	0.03125	0.0234375	0.0390625	0.03125	0.0234375	0.0078125	0.046875	0	0.0390625	0.0390625	0.0390625	0.046875	0.078125	0.0234375	0.0390625	0.0546875	0.078125	0.0546875	0.046875
mntR	0.0214133	0.0235546	0.0214133	0.0235546	0.0256959	0.0214133	0.0299786	0.0321199	0.0299786	0.0256959	0.0107066	0.0299786	0.00642398	0.0149893	0.0171306	0.0149893	0.0171306	0.0256959	0.0192719	0.0278373	0.0149893	0.00856531	0.0385439	0.012848
ybiR	0.0214669	0.029517	0.039356	0.019678	0.039356	0.0277281	0.0223614	0.0330948	0.0313059	0.0250447	0.0125224	0.0286225	0.0152057	0.0232558	0.0223614	0.0322004	0.0232558	0.039356	0.0232558	0.0313059	0.0322004	0.0286225	0.0357782	0.0223614
ldtB	0.0195652	0.025	0.0358696	0.0195652	0.0391304	0.0391304	0.0293478	0.0228261	0.0391304	0.0304348	0.00543478	0.0358696	0.0173913	0.0195652	0.0282609	0.0152174	0.0206522	0.0413043	0.0217391	0.0315217	0.0293478	0.0195652	0.023913	0.0217391
ybiT	0.0113065	0.0263819	0.0288945	0.0232412	0.0251256	0.0213568	0.0226131	0.0201005	0.0263819	0.0144472	0.00690955	0.0226131	0.00879397	0.0150754	0.0219849	0.0157035	0.0182161	0.0270101	0.0125628	0.0238693	0.0201005	0.0175879	0.0257538	0.0175879
ybiU	0.03083	0.0355731	0.0442688	0.0221344	0.0371542	0.0205534	0.0347826	0.0371542	0.0498024	0.0316206	0.0142292	0.0387352	0.0245059	0.027668	0.026087	0.0252964	0.03083	0.0387352	0.0316206	0.0371542	0.0426877	0.0284585	0.0395257	0.029249
ybiV	0.0171779	0.0220859	0.0294479	0.0220859	0.0306748	0.0184049	0.0269939	0.0184049	0.0233129	0.0184049	0.0134969	0.0220859	0.00736196	0.0196319	0.0159509	0.0208589	0.0220859	0.0245399	0.0220859	0.0282209	0.0269939	0.0184049	0.0257669	0.0220859
ybiW	0.0185033	0.0197368	0.0304276	0.0168586	0.0230263	0.015625	0.0238487	0.0197368	0.0250822	0.0193257	0.00945724	0.0242599	0.0127467	0.0197368	0.0148026	0.0160362	0.020148	0.0263158	0.0180921	0.0217928	0.0197368	0.0160362	0.0234375	0.0185033
ybiY	0.0266963	0.0266963	0.0344828	0.0311457	0.0266963	0.0200222	0.0278087	0.028921	0.025584	0.0333704	0.0111235	0.0344828	0.0244716	0.025584	0.028921	0.0200222	0.0333704	0.0333704	0.0266963	0.0400445	0.0300334	0.0211346	0.0355951	0.0333704
fsaA	0.0135952	0.0226586	0.0438066	0.021148	0.0287009	0.021148	0.0241692	0.0181269	0.0196375	0.0151057	0.010574	0.0226586	0.010574	0.0135952	0.0181269	0.0166163	0.021148	0.0241692	0.0181269	0.0241692	0.0256798	0.0256798	0.0287009	0.0151057
moeB	0.0213618	0.0226969	0.0320427	0.0293725	0.034713	0.0293725	0.0160214	0.0253672	0.0226969	0.0333778	0.00934579	0.024032	0.0146862	0.0146862	0.0186916	0.0146862	0.0213618	0.0293725	0.0280374	0.0293725	0.024032	0.024032	0.0160214	0.0160214
moeA	0.0153846	0.0234818	0.0234818	0.0186235	0.0242915	0.0259109	0.0234818	0.0145749	0.0178138	0.0194332	0.00890688	0.0186235	0.0137652	0.0137652	0.0161943	0.0121457	0.0210526	0.0202429	0.0145749	0.0267206	0.0178138	0.0153846	0.0194332	0.0186235
iaaA	0.0196891	0.0259067	0.0321244	0.0186528	0.0279793	0.0279793	0.0165803	0.0186528	0.0310881	0.0217617	0.011399	0.0290155	0.0176166	0.015544	0.0207254	0.015544	0.0176166	0.026943	0.0176166	0.0238342	0.0248705	0.0207254	0.0310881	0.0217617
gsiA	0.0138963	0.0181721	0.0272582	0.0176376	0.0219134	0.0208445	0.0176376	0.0224479	0.0224479	0.0197755	0.00748263	0.0240513	0.0133618	0.0154997	0.0197755	0.0112239	0.0181721	0.0235168	0.0240513	0.0272582	0.0251203	0.0208445	0.0272582	0.0187066
gsiB	0.0227568	0.0351105	0.0448635	0.026658	0.0429129	0.0253576	0.0318596	0.0338101	0.0370611	0.023407	0.0123537	0.029909	0.0208062	0.020156	0.029909	0.0240572	0.0318596	0.0364109	0.0240572	0.0435631	0.0286086	0.0305592	0.0416125	0.0325098
gsiC	0.025	0.0271739	0.0336957	0.0217391	0.0369565	0.0228261	0.0271739	0.0293478	0.0271739	0.026087	0.00978261	0.0358696	0.00869565	0.0206522	0.023913	0.0206522	0.0195652	0.0282609	0.0347826	0.026087	0.0326087	0.0206522	0.0293478	0.0163043
gsiD	0.0417124	0.0428101	0.0680571	0.0373216	0.0548847	0.0362239	0.0461032	0.050494	0.050494	0.0373216	0.0131723	0.0417124	0.0274424	0.0340285	0.0406147	0.0285401	0.0482986	0.0493963	0.0406147	0.0439078	0.0450055	0.0296378	0.0482986	0.0274424
yliE	0.0958262	0.122232	0.146508	0.096678	0.132879	0.109455	0.106474	0.130324	0.134583	0.115843	0.0498296	0.130324	0.0800681	0.0936968	0.116269	0.0839012	0.0988075	0.127342	0.115843	0.140971	0.132027	0.116695	0.140119	0.102215
yliF	0.11747	0.148343	0.173946	0.11747	0.166416	0.130271	0.120482	0.14759	0.152108	0.125753	0.059488	0.156627	0.0858434	0.114458	0.128012	0.105422	0.119729	0.144578	0.14006	0.151355	0.14006	0.149096	0.163404	0.122741
rimO	0.0158491	0.0233962	0.0339623	0.0226415	0.0301887	0.0286792	0.0256604	0.0309434	0.0286792	0.0256604	0.0090566	0.0264151	0.0128302	0.0196226	0.0233962	0.0150943	0.0241509	0.0324528	0.0166038	0.0332075	0.0173585	0.0166038	0.0309434	0.0211321
bssR	0.0104439	0.0130548	0.0156658	0.0078329	0.0313316	0.0261097	0.0078329	0.0313316	0.0182768	0.0287206	0.0104439	0.0156658	0.00522193	0.0156658	0.0156658	0.0182768	0.0130548	0.0261097	0.0104439	0.0339426	0.0156658	0.0287206	0.0156658	0.0104439
yliI	0.0152466	0.0269058	0.0349776	0.0251121	0.0295964	0.0251121	0.0224215	0.0215247	0.032287	0.0215247	0.00986547	0.026009	0.0152466	0.0188341	0.0233184	0.0143498	0.0215247	0.0340807	0.0251121	0.0313901	0.032287	0.0251121	0.0233184	0.0161435
gstB	0.0255591	0.014377	0.0351438	0.0207668	0.0351438	0.028754	0.0191693	0.0255591	0.0319489	0.0207668	0.00638978	0.028754	0.0127796	0.0127796	0.014377	0.0175719	0.0159744	0.0351438	0.0223642	0.0191693	0.0255591	0.0175719	0.0271565	0.0207668
dacC	0.0199667	0.0282862	0.0515807	0.0232945	0.0366057	0.0241265	0.0366057	0.0324459	0.0357737	0.030782	0.00915141	0.0366057	0.0191348	0.0207987	0.0274542	0.0216306	0.0216306	0.0341098	0.0299501	0.0424293	0.030782	0.0257903	0.030782	0.0241265
deoR	0.0131926	0.0145119	0.0277045	0.0171504	0.030343	0.0171504	0.0105541	0.0184697	0.0184697	0.0184697	0.00395778	0.0197889	0.00527704	0.0105541	0.0197889	0.0105541	0.0197889	0.0237467	0.0145119	0.0197889	0.0197889	0.0158311	0.0105541	0.0158311
ybjG	0.0302013	0.0436242	0.0503356	0.0352349	0.0637584	0.0285235	0.0604027	0.0369128	0.0469799	0.0369128	0.0100671	0.0369128	0.0234899	0.0302013	0.0352349	0.0268456	0.0285235	0.0486577	0.0369128	0.0536913	0.033557	0.033557	0.0436242	0.0369128
mdfA	0.0422078	0.0462662	0.0665584	0.038961	0.0576299	0.0535714	0.0397727	0.0511364	0.0543831	0.0357143	0.0211039	0.0560065	0.0316558	0.0332792	0.0430195	0.0332792	0.0454545	0.049513	0.0503247	0.0478896	0.0535714	0.0478896	0.0535714	0.0405844
ybjH	0.028169	0.0457746	0.0422535	0.028169	0.0492958	0.0211268	0.028169	0.0211268	0.0492958	0.0316901	0.00352113	0.0176056	0.0246479	0.0316901	0.0140845	0.0246479	0.0352113	0.0246479	0.0105634	0.0316901	0.0246479	0.0352113	0.0316901	0.0140845
ybjI	0.0699387	0.0588957	0.0834356	0.0503067	0.0736196	0.0539877	0.0601227	0.0625767	0.0601227	0.0527607	0.0331288	0.0711656	0.0441718	0.0527607	0.0515337	0.0392638	0.0576687	0.0699387	0.0490798	0.0613497	0.0723926	0.0552147	0.0527607	0.0527607
ybjJ	0.0173841	0.0339404	0.0364238	0.0248344	0.0372517	0.035596	0.0198675	0.0256623	0.0256623	0.0281457	0.00910596	0.0281457	0.0190397	0.0173841	0.0190397	0.0231788	0.0182119	0.0215232	0.0273179	0.0331126	0.0306291	0.0231788	0.031457	0.0256623
rcdA	0.0279851	0.0279851	0.0149254	0.0149254	0.0317164	0.0149254	0.0186567	0.0205224	0.011194	0.0261194	0.011194	0.0242537	0.0149254	0.00932836	0.016791	0.011194	0.00746269	0.0335821	0.0205224	0.0298507	0.016791	0.0205224	0.0242537	0.0186567
rybB	0.0128205	0.025641	0.025641	0.0128205	0.0128205	0.0128205	0.0128205	0.0512821	0.025641	0.0641026	0.0128205	0.0384615	0.025641	0.0128205	0.0384615	0.0512821	0.0384615	0.0128205	0.025641	0	0.0128205	0.025641	0.0128205	0.025641
ybjL	0.0189911	0.0278932	0.0403561	0.0183976	0.0326409	0.021365	0.0249258	0.0284866	0.0302671	0.0231454	0.010089	0.0290801	0.0160237	0.0189911	0.0207715	0.0189911	0.0237389	0.031454	0.0332344	0.0379822	0.0338279	0.0320475	0.0290801	0.0267062
ybjM	0.0318302	0.0636605	0.0689655	0.0503979	0.071618	0.0291777	0.0477454	0.0557029	0.0636605	0.0503979	0.0106101	0.066313	0.0371353	0.0397878	0.0397878	0.0450928	0.0583554	0.0557029	0.0636605	0.0689655	0.0424403	0.0397878	0.0583554	0.061008
grxA	0.0389105	0.0350195	0.0583658	0.0389105	0.0272374	0.0389105	0.0233463	0.0311284	0.0350195	0.0389105	0.0194553	0.0389105	0.0194553	0.0350195	0.0428016	0.0116732	0.0505837	0.0505837	0.0466926	0.0311284	0.0389105	0.0233463	0.0389105	0.0350195
ybjC	0.0383275	0.0452962	0.0696864	0.0452962	0.0627178	0.0418118	0.0418118	0.0383275	0.0452962	0.0487805	0.0243902	0.0522648	0.0278746	0.0348432	0.0383275	0.0209059	0.0348432	0.0662021	0.0348432	0.0418118	0.0487805	0.0452962	0.0418118	0.0313589
nfsA	0.0290859	0.031856	0.0470914	0.0304709	0.0526316	0.0387812	0.0373961	0.0470914	0.0429363	0.0360111	0.0110803	0.0470914	0.031856	0.0221607	0.0263158	0.0207756	0.033241	0.0373961	0.0290859	0.0457064	0.0387812	0.031856	0.0540166	0.0221607
rimK	0.018847	0.0221729	0.0277162	0.0232816	0.0277162	0.018847	0.0110865	0.0266075	0.0288248	0.018847	0.00665188	0.0310421	0.0155211	0.0166297	0.0199557	0.0199557	0.018847	0.0221729	0.018847	0.0388027	0.0288248	0.018847	0.0266075	0.0210643
ybjN	0.012605	0.0189076	0.0252101	0.0168067	0.0273109	0.0105042	0.0147059	0.0273109	0.0210084	0.00630252	0.00630252	0.0189076	0.00630252	0.0147059	0.0189076	0.00840336	0.00210084	0.0315126	0.0147059	0.0189076	0.0168067	0.0147059	0.0294118	0.0105042
potF	0.0107914	0.0233813	0.0206835	0.0188849	0.0341727	0.0161871	0.0206835	0.0233813	0.0161871	0.0161871	0.00629496	0.0260791	0.0143885	0.0116906	0.0233813	0.0161871	0.022482	0.0206835	0.0242806	0.0260791	0.0134892	0.0233813	0.0269784	0.0170863
potG	0.0105914	0.0238305	0.0300088	0.0238305	0.0238305	0.0229479	0.0229479	0.0203001	0.0185349	0.015887	0.00794351	0.0238305	0.00794351	0.0132392	0.0176523	0.011474	0.0229479	0.0264784	0.0167696	0.0264784	0.0203001	0.0150044	0.0264784	0.0123566
potH	0.0262329	0.0209864	0.0346275	0.0251836	0.0314795	0.0272823	0.0209864	0.0346275	0.0335782	0.0220357	0.00734523	0.0356768	0.0136411	0.023085	0.0293809	0.019937	0.0241343	0.0367261	0.0251836	0.0272823	0.0304302	0.0241343	0.0220357	0.0188877
potI	0.00591716	0.0142012	0.0284024	0.0189349	0.0177515	0.0106509	0.016568	0.0153846	0.0142012	0.0118343	0.00828402	0.0118343	0.0035503	0.00946746	0.0142012	0.00828402	0.00828402	0.0130178	0.0106509	0.0189349	0.0142012	0.0142012	0.0177515	0.00946746
ybjO	0.0245902	0.0348361	0.0471311	0.022541	0.0348361	0.0286885	0.0348361	0.0245902	0.0430328	0.0409836	0.00614754	0.0389344	0.0184426	0.0122951	0.0204918	0.022541	0.0368852	0.0286885	0.0204918	0.0307377	0.0307377	0.0348361	0.0204918	0.0307377
rlmC	0.0212955	0.0221828	0.0310559	0.0248447	0.0221828	0.0221828	0.0275067	0.0168589	0.0239574	0.0204082	0.00887311	0.0301686	0.0150843	0.014197	0.0195209	0.0159716	0.0186335	0.0292813	0.0221828	0.0230701	0.0221828	0.025732	0.0239574	0.0159716
artJ	0.0205198	0.0205198	0.0410397	0.0191518	0.0273598	0.0205198	0.0232558	0.0218878	0.0246238	0.0150479	0.00410397	0.0246238	0.0123119	0.0150479	0.0164159	0.0314637	0.0246238	0.0259918	0.0191518	0.0287278	0.0218878	0.0205198	0.0341997	0.0150479
artM	0.0314371	0.0359281	0.0568862	0.0149701	0.0329341	0.0314371	0.0239521	0.0419162	0.0479042	0.0344311	0.011976	0.0434132	0.0239521	0.0269461	0.0284431	0.0194611	0.0194611	0.0314371	0.0299401	0.0374251	0.0299401	0.0239521	0.0374251	0.0299401
artQ	0.0153631	0.0223464	0.0181564	0.0139665	0.023743	0.0181564	0.0111732	0.0167598	0.0167598	0.0125698	0.00837989	0.0153631	0.00977654	0.0139665	0.023743	0.00837989	0.0223464	0.0181564	0.023743	0.0195531	0.023743	0.0111732	0.0195531	0.0195531
artI	0.0177839	0.0259918	0.0259918	0.0177839	0.0314637	0.0273598	0.0205198	0.0300958	0.0232558	0.0177839	0.0109439	0.0246238	0.0150479	0.0164159	0.0191518	0.0150479	0.0273598	0.0314637	0.0150479	0.0273598	0.0177839	0.0218878	0.0205198	0.0232558
artP	0.010989	0.0192308	0.0233516	0.0178571	0.0288462	0.0206044	0.0274725	0.0274725	0.0233516	0.0151099	0.00549451	0.0247253	0.00549451	0.0164835	0.0137363	0.0151099	0.00961538	0.0233516	0.0233516	0.0274725	0.0123626	0.0164835	0.0384615	0.0192308
ybjP	0.0252427	0.031068	0.031068	0.038835	0.0446602	0.0252427	0.0213592	0.038835	0.0174757	0.0271845	0.00776699	0.031068	0.0135922	0.0213592	0.031068	0.023301	0.0407767	0.0291262	0.015534	0.031068	0.0252427	0.0194175	0.0330097	0.0291262
ybjQ	0.0123839	0.0185759	0.0340557	0.0247678	0.0154799	0.0123839	0.0278638	0.0278638	0.0216718	0.0278638	0.00928793	0.0371517	0.0154799	0.00928793	0.0154799	0.0123839	0.0247678	0.0247678	0.0464396	0.00928793	0.0309598	0.0216718	0.0154799	0.0247678
amiD	0.0180723	0.0120482	0.026506	0.0156627	0.026506	0.0349398	0.0120482	0.0180723	0.026506	0.0180723	0.00361446	0.0253012	0.00722892	0.0120482	0.0168675	0.0204819	0.013253	0.0337349	0.0168675	0.0253012	0.0156627	0.0216867	0.0228916	0.0192771
ybjS	0.00987167	0.0207305	0.0197433	0.0207305	0.0227048	0.0217177	0.0167818	0.0187562	0.023692	0.0227048	0.00197433	0.0276407	0.0108588	0.011846	0.0148075	0.0108588	0.0187562	0.0148075	0.0157947	0.017769	0.0197433	0.0157947	0.0256663	0.0157947
ybjT	0.0181818	0.0153846	0.0251748	0.0125874	0.0237762	0.0202797	0.0174825	0.0160839	0.0216783	0.0195804	0.00629371	0.0118881	0.00979021	0.0125874	0.0181818	0.013986	0.020979	0.0223776	0.0188811	0.0146853	0.0167832	0.020979	0.0181818	0.0153846
ltaE	0.018981	0.030969	0.043956	0.01998	0.036963	0.025974	0.022977	0.020979	0.034965	0.021978	0.003996	0.028971	0.017982	0.015984	0.023976	0.017982	0.026973	0.031968	0.020979	0.041958	0.031968	0.021978	0.027972	0.021978
poxB	0.0291036	0.0215367	0.0349243	0.0192084	0.0256112	0.023865	0.0221187	0.0308498	0.032014	0.023865	0.00582072	0.0291036	0.0145518	0.0180442	0.0180442	0.0157159	0.0256112	0.0291036	0.0227008	0.0279395	0.0302678	0.0209546	0.0308498	0.0221187
hcr	0.0206612	0.018595	0.0206612	0.0206612	0.0227273	0.0144628	0.0196281	0.0165289	0.0258264	0.0154959	0.00516529	0.0206612	0.00929752	0.0134298	0.017562	0.0134298	0.0237603	0.017562	0.0154959	0.0216942	0.0299587	0.0123967	0.0154959	0.0134298
hcp	0.0199758	0.0205811	0.0308717	0.0199758	0.027845	0.0266344	0.0127119	0.0223971	0.0326877	0.0236077	0.00968523	0.0254237	0.0145278	0.0242131	0.0248184	0.0217918	0.031477	0.0338983	0.0199758	0.0308717	0.0260291	0.0284504	0.0254237	0.0223971
ybjE	0.0656285	0.0978865	0.0867631	0.0678532	0.0878754	0.0823137	0.0823137	0.0878754	0.0845384	0.0723026	0.0422692	0.0901001	0.054505	0.0689655	0.0745273	0.0634038	0.0734149	0.0934372	0.0689655	0.0912125	0.0823137	0.0823137	0.0878754	0.0711902
aqpZ	0.0676259	0.0848921	0.0906475	0.0690647	0.103597	0.094964	0.0719424	0.0820144	0.0935252	0.0748201	0.0402878	0.0791367	0.0618705	0.0618705	0.0661871	0.0633094	0.076259	0.0935252	0.0791367	0.0992806	0.0906475	0.0877698	0.105036	0.0589928
ybjD	0.0271411	0.0253317	0.0392039	0.0235223	0.0410133	0.0289505	0.0289505	0.0313631	0.0343788	0.0259349	0.0120627	0.0331725	0.0150784	0.0186972	0.0217129	0.0193004	0.0259349	0.0349819	0.0235223	0.0295537	0.0277443	0.0247286	0.0343788	0.0277443
ybjX	0.0302419	0.0413306	0.046371	0.0282258	0.0383065	0.0241935	0.0403226	0.0322581	0.0352823	0.0272177	0.0131048	0.03125	0.0221774	0.03125	0.0342742	0.0302419	0.0372984	0.0433468	0.0272177	0.0372984	0.0383065	0.03125	0.0403226	0.0231855
macA	0.026009	0.0295964	0.0349776	0.0251121	0.0286996	0.0295964	0.026009	0.0269058	0.0349776	0.0269058	0.00807175	0.0340807	0.0125561	0.0242152	0.0286996	0.0215247	0.0233184	0.0331839	0.0224215	0.0295964	0.0376682	0.0349776	0.0358744	0.0206278
macB	0.0195272	0.0241521	0.0380267	0.0174717	0.032888	0.0241521	0.0154162	0.0292909	0.0256937	0.024666	0.0061665	0.028777	0.0113052	0.0236382	0.0241521	0.0174717	0.0179856	0.0303186	0.0226105	0.0323741	0.0226105	0.0226105	0.0323741	0.020555
cspD	0.00892857	0.0223214	0.0223214	0.0223214	0.03125	0.0223214	0.0178571	0.0267857	0.0178571	0.0267857	0.00892857	0.0178571	0.00446429	0.00892857	0	0.00892857	0.00892857	0.0267857	0.0267857	0.0357143	0.0223214	0.00892857	0.03125	0.0223214
clpS	0.009375	0.009375	0.009375	0.01875	0.0125	0.021875	0.00625	0.003125	0.01875	0.009375	0.0125	0.028125	0.003125	0.00625	0	0.009375	0.00625	0.0125	0.00625	0.028125	0.01875	0.015625	0.009375	0.009375
clpA	0.00395431	0.00966608	0.0127417	0.00615114	0.00790861	0.00746924	0.00659051	0.00746924	0.0105448	0.0114236	0.0013181	0.0118629	0.0101054	0.00439367	0.00483304	0.00483304	0.00659051	0.0153779	0.00966608	0.0109842	0.00922671	0.00878735	0.0101054	0.00659051
infA	0	0	0	0	0	0	0.00458716	0	0	0	0	0	0	0	0	0	0	0.00458716	0	0	0	0	0	0
aat	0.0269886	0.0255682	0.0298295	0.0184659	0.0298295	0.0184659	0.0227273	0.0298295	0.0383523	0.0198864	0.00994318	0.0241477	0.0170455	0.0170455	0.0255682	0.015625	0.0255682	0.0326705	0.0241477	0.03125	0.0269886	0.0241477	0.0241477	0.0269886
cydC	0.00116212	0.00232423	0.00174317	0.000581058	0.000581058	0.00116212	0.000581058	0.00116212	0.00464846	0.00116212	0	0.000581058	0.000581058	0	0	0	0.00174317	0.00348635	0.00116212	0.00174317	0.00116212	0.00290529	0.00348635	0
cydD	0	0.00169875	0.00169875	0.000566251	0.0011325	0.00169875	0.000566251	0.0011325	0.0011325	0	0	0.0011325	0.00169875	0.00169875	0	0.0011325	0.0011325	0.0011325	0.0011325	0.00283126	0.00283126	0.00226501	0.00226501	0.0011325
trxB	0.00932642	0.00310881	0.0145078	0.00829016	0.00932642	0.00725389	0.00621762	0.00725389	0.00932642	0.00932642	0.00310881	0.0124352	0.00414508	0.00518135	0.00310881	0.011399	0.00829016	0.011399	0.00621762	0.0165803	0.00207254	0.00621762	0.0124352	0.00621762
lrp	0.0425101	0.0425101	0.0445344	0.0202429	0.0384615	0.0506073	0.0526316	0.0546559	0.0506073	0.0364372	0.0182186	0.0668016	0.034413	0.0303644	0.0506073	0.0242915	0.0283401	0.0404858	0.0546559	0.0546559	0.048583	0.0364372	0.0526316	0.0425101
ftsK	0.000752068	0.00401103	0.000501379	0.00175483	0.00125345	0.00175483	0.00200552	0.00150414	0.000752068	0.000250689	0.000250689	0.0022562	0.000752068	0.000752068	0.000752068	0.00100276	0.000501379	0.00175483	0.000752068	0.00175483	0.00100276	0.000250689	0.00250689	0.000501379
lolA	0	0	0	0	0	0	0	0	0	0	0	0	0	0	0	0	0	0	0	0.00163666	0	0	0	0
rarA	0.014892	0.0141474	0.0268057	0.0141474	0.0215934	0.0119136	0.0126582	0.0156366	0.0156366	0.0201042	0.00446761	0.0208488	0.0104244	0.0163812	0.0178704	0.011169	0.0193596	0.0260611	0.0163812	0.0208488	0.0178704	0.0126582	0.0260611	0.0156366
serS	0	0	0	0	0	0	0	0	0	0	0	0	0	0	0	0	0	0	0	0	0	0	0	0
dmsA	0.00900164	0.012275	0.0184124	0.0094108	0.0200491	0.0135025	0.0130933	0.0130933	0.0175941	0.0110475	0.00368249	0.0143208	0.00736498	0.0094108	0.0135025	0.00981997	0.0110475	0.012275	0.0106383	0.0143208	0.0130933	0.012275	0.0143208	0.0155483
dmsB	0.00972447	0.0145867	0.0291734	0.00972447	0.0113452	0.0162075	0.0145867	0.012966	0.0243112	0.0145867	0.00972447	0.0178282	0.0113452	0.0145867	0.0145867	0.00648298	0.0113452	0.0145867	0.0210697	0.0113452	0.0145867	0.0113452	0.0210697	0.0226904
dmsC	0.0162225	0.0254925	0.0347625	0.0173812	0.0254925	0.0162225	0.013905	0.0220162	0.01854	0.0243337	0.013905	0.0301275	0.00926999	0.0104287	0.0220162	0.0150637	0.0150637	0.0289687	0.023175	0.0347625	0.0220162	0.01854	0.0220162	0.0162225
ycaC	0.0239617	0.0255591	0.0271565	0.0207668	0.0383387	0.0239617	0.0175719	0.0207668	0.0271565	0.0175719	0.00479233	0.0271565	0.0127796	0.0111821	0.0159744	0.0223642	0.0271565	0.0303514	0.0319489	0.0351438	0.0159744	0.0191693	0.0447284	0.028754
ycaD	0.0130662	0.0270035	0.0391986	0.0235192	0.0261324	0.0226481	0.021777	0.0182927	0.0339721	0.0139373	0.0043554	0.0209059	0.00783972	0.0156794	0.0148084	0.0165505	0.0200348	0.0200348	0.011324	0.0270035	0.021777	0.0278746	0.0226481	0.0200348
ycaM	0.0629371	0.0846154	0.106294	0.0671329	0.0937063	0.0706294	0.0699301	0.0797203	0.0874126	0.0762238	0.0314685	0.0832168	0.0475524	0.0601399	0.0755245	0.0664336	0.0713287	0.0867133	0.0573427	0.0902098	0.0748252	0.086014	0.0776224	0.0713287
ycaN	0.0539648	0.0682819	0.0969163	0.0638767	0.0903084	0.0737885	0.0506608	0.0671806	0.0726872	0.0594714	0.0220264	0.061674	0.0550661	0.0561674	0.05837	0.061674	0.0561674	0.0671806	0.0550661	0.089207	0.0682819	0.0550661	0.0936123	0.0638767
ycaK	0.0661017	0.0881356	0.118644	0.059322	0.108475	0.0745763	0.0864407	0.0745763	0.0983051	0.0932203	0.0474576	0.0932203	0.0644068	0.0711864	0.0847458	0.0711864	0.0898305	0.0983051	0.0864407	0.108475	0.0983051	0.0779661	0.0983051	0.0915254
pflA	0.00135135	0.00135135	0.0027027	0	0.00135135	0	0.00135135	0	0	0	0	0.00135135	0	0	0	0	0.00135135	0	0	0.00135135	0.00405405	0	0.0027027	0.0027027
pflB	0.000876424	0	0.00219106	0	0.000438212	0.000438212	0.00219106	0.000876424	0.000438212	0.000438212	0	0	0	0.000438212	0	0.000876424	0	0.00175285	0	0.000438212	0.00175285	0.000876424	0	0
focA	0.00116686	0.00116686	0.00466744	0.00116686	0.00116686	0.00116686	0.00233372	0.00116686	0.00233372	0.00233372	0.00116686	0.00233372	0	0.00116686	0.00233372	0.00116686	0.00116686	0.00350058	0.00116686	0.00233372	0	0.00116686	0.00350058	0.00233372
ycaO	0.0340909	0.0420455	0.0431818	0.0306818	0.0448864	0.0318182	0.0363636	0.0397727	0.0477273	0.0352273	0.0113636	0.0482955	0.0181818	0.0232955	0.0295455	0.0318182	0.0357955	0.0465909	0.0369318	0.0471591	0.0340909	0.0318182	0.0392045	0.0289773
ycaP	0.0303468	0.0534682	0.0592486	0.0361272	0.0549133	0.0534682	0.0231214	0.0390173	0.050578	0.0303468	0.0187861	0.0346821	0.0231214	0.0245665	0.0390173	0.0390173	0.0346821	0.0476879	0.0390173	0.0404624	0.0476879	0.0433526	0.0462428	0.0375723
serC	0	0	0	0	0	0	0	0	0	0	0	0	0.000919118	0	0	0	0	0	0	0	0	0.000919118	0	0
aroA	0.0218239	0.0288387	0.0335152	0.014809	0.0233827	0.0194856	0.0210444	0.0241621	0.0249415	0.0155885	0.00701481	0.0288387	0.0109119	0.0140296	0.0241621	0.0132502	0.0155885	0.0249415	0.0163679	0.0296181	0.0226033	0.0187062	0.0226033	0.0179267
ycaL	0.0287958	0.0301047	0.0484293	0.0340314	0.0549738	0.0366492	0.0287958	0.0445026	0.0353403	0.0287958	0.0143979	0.0353403	0.0287958	0.0196335	0.0340314	0.0235602	0.0274869	0.0471204	0.0340314	0.0405759	0.0353403	0.0274869	0.0458115	0.0248691
cmk	0	0	0	0	0	0	0	0	0	0	0	0	0	0	0	0	0	0	0	0	0	0	0	0
rpsA	0.000597729	0.000597729	0	0	0	0.000597729	0.00179319	0	0.000597729	0	0.000597729	0.00119546	0	0	0	0	0	0.000597729	0	0.000597729	0.000597729	0.000597729	0	0
ihfB	0.00352113	0.00352113	0.00704225	0	0.00352113	0.00352113	0	0	0.00704225	0.00352113	0.00352113	0	0	0	0	0.00352113	0.00352113	0.00704225	0.00352113	0	0	0.00352113	0	0.00352113
ycaI	0.0212014	0.0278269	0.0375442	0.0207597	0.0335689	0.0291519	0.0256184	0.0300353	0.024735	0.0309187	0.010159	0.0309187	0.0159011	0.0159011	0.0234099	0.0163428	0.024735	0.034894	0.0225265	0.034894	0.0256184	0.0229682	0.0291519	0.0265018
msbA	0.000572082	0	0	0.000572082	0	0	0.000572082	0	0	0.000572082	0	0	0.000572082	0	0	0	0	0.000572082	0	0	0.00114416	0	0	0
lpxK	0	0.0010142	0	0	0	0	0.0010142	0	0	0	0	0	0.0020284	0	0	0	0	0.0020284	0	0	0	0	0.0010142	0.0010142
ycaQ	0.0219156	0.0227273	0.0300325	0.0227273	0.0178571	0.0211039	0.0243506	0.0219156	0.0275974	0.0211039	0.00892857	0.0219156	0.0137987	0.0146104	0.0316558	0.0154221	0.023539	0.0227273	0.0202922	0.0227273	0.023539	0.0113636	0.0227273	0.0178571
ycaR	0	0	0	0	0	0	0	0	0	0	0	0	0	0	0	0	0	0	0	0	0	0	0	0
kdsB	0	0	0	0	0	0	0.00134048	0	0	0	0	0	0	0	0	0	0	0	0	0	0	0	0	0
ycbJ	0.0201568	0.0246361	0.0369541	0.0201568	0.0291153	0.019037	0.0212766	0.0324748	0.0257559	0.0179171	0.00895857	0.0335946	0.0145577	0.0235162	0.0156775	0.0156775	0.0291153	0.0324748	0.0279955	0.0268757	0.0291153	0.019037	0.0268757	0.0291153
ycbC	0.012837	0.0154044	0.0256739	0.0154044	0.0205392	0.0218228	0.0102696	0.0231065	0.0308087	0.012837	0.0102696	0.0333761	0.00898588	0.0231065	0.0359435	0.0256739	0.0141207	0.0359435	0.0231065	0.0269576	0.0205392	0.0154044	0.0282413	0.0192555
smtA	0.0229299	0.0280255	0.033121	0.0267516	0.0280255	0.0216561	0.0305732	0.0305732	0.0292994	0.0254777	0.0140127	0.0280255	0.0101911	0.0140127	0.0292994	0.0165605	0.0229299	0.0394904	0.0267516	0.0356688	0.033121	0.0280255	0.0267516	0.0203822
mukF	0.00151286	0.00151286	0.00605144	0.00151286	0.00226929	0.00302572	0.00151286	0.00075643	0.00453858	0.00226929	0.00151286	0.00453858	0.00151286	0.00151286	0.00226929	0.00075643	0.00226929	0.00226929	0.00529501	0.00378215	0.00302572	0.00151286	0.00529501	0.00378215
mukE	0.00710227	0.00284091	0.00426136	0.00142045	0.00426136	0.00142045	0.00284091	0.00142045	0.00568182	0.00284091	0	0.00852273	0	0	0.00142045	0.00142045	0.00426136	0.00852273	0.00852273	0.00568182	0.0113636	0.00426136	0.00710227	0.00426136
mukB	0.00269058	0.00246637	0.00470852	0.00112108	0.00426009	0.00358744	0.00381166	0.00269058	0.00493274	0.00112108	0.00112108	0.0029148	0.00134529	0.000672646	0.00246637	0.00201794	0.00112108	0.00358744	0.00403587	0.00358744	0.00470852	0.00269058	0.00470852	0.00381166
ldtD	0.0173254	0.0286952	0.0341094	0.0249053	0.0346508	0.0259881	0.0249053	0.0243638	0.0227396	0.0216567	0.00541419	0.0324851	0.0113698	0.0205739	0.0270709	0.012994	0.0238224	0.0281538	0.0238224	0.0281538	0.0286952	0.0194911	0.0270709	0.0243638
ycbK	0.00364964	0.00364964	0.00182482	0	0.00182482	0	0	0.00547445	0.00182482	0.00364964	0	0.00182482	0.00364964	0	0	0.00182482	0.00182482	0.00547445	0.00182482	0	0.00364964	0.00547445	0.00547445	0.00547445
ycbL	0.0139104	0.0170015	0.0216383	0.00618238	0.0170015	0.0139104	0.0123648	0.0139104	0.0139104	0.0170015	0.00618238	0.0170015	0.00772798	0.0123648	0.0108192	0.00772798	0.0123648	0.0185471	0.0200927	0.0216383	0.0123648	0.0170015	0.0170015	0.00927357
aspC	0.00336134	0.00672269	0.00336134	0.00336134	0.00672269	0.00252101	0.00840336	0.00588235	0.00840336	0.0092437	0.00168067	0.00756303	0.000840336	0.00168067	0.00420168	0.00168067	0.00420168	0.00756303	0.00252101	0.00840336	0.00672269	0.00756303	0.00504202	0.00336134
ompF	0.0165441	0.0183824	0.0404412	0.0147059	0.0257353	0.0165441	0.0211397	0.0220588	0.0284926	0.0229779	0.00459559	0.0220588	0.0147059	0.0137868	0.0174632	0.0211397	0.0257353	0.0229779	0.0128676	0.0340074	0.0229779	0.0294118	0.0238971	0.0193015
asnS	0	0	0	0	0	0	0.000714286	0.000714286	0	0	0	0	0	0	0	0	0	0	0.000714286	0	0	0.000714286	0	0
pncB	0.0224626	0.0207987	0.0241265	0.0199667	0.0257903	0.0216306	0.0141431	0.0166389	0.0216306	0.0141431	0.00582363	0.0216306	0.0116473	0.0116473	0.014975	0.0116473	0.0207987	0.0257903	0.0232945	0.0207987	0.0174709	0.015807	0.0183028	0.0141431
pepN	0.0156968	0.0264165	0.0267994	0.0275651	0.0275651	0.0256508	0.0233538	0.0283308	0.0275651	0.0225881	0.00995406	0.0375191	0.0133997	0.0141654	0.0218224	0.0199081	0.0199081	0.0306279	0.0264165	0.025268	0.0264165	0.0222052	0.0290965	0.0225881
ssuB	0.0104302	0.0195567	0.0338983	0.0143416	0.0286832	0.0195567	0.0208605	0.0143416	0.0273794	0.0143416	0.00521512	0.0195567	0.0130378	0.011734	0.0169492	0.0208605	0.0221643	0.0234681	0.0156454	0.0325945	0.0234681	0.0234681	0.0273794	0.0221643
ssuC	0.00758534	0.0126422	0.0303413	0.0139064	0.0265487	0.0189633	0.0189633	0.0189633	0.0202276	0.0151707	0.00505689	0.0202276	0.0164349	0.0139064	0.0176991	0.0126422	0.00632111	0.0240202	0.0176991	0.0252845	0.0164349	0.0139064	0.0252845	0.00758534
ssuD	0.0139738	0.0148472	0.0209607	0.0174672	0.0209607	0.0200873	0.00960699	0.0200873	0.0148472	0.0139738	0.00262009	0.019214	0.0069869	0.0122271	0.0131004	0.00873362	0.0131004	0.019214	0.0165939	0.0244541	0.0244541	0.0157205	0.0157205	0.00873362
ssuA	0.0250261	0.0271116	0.0448384	0.0239833	0.0375391	0.0281543	0.0229406	0.0281543	0.0364964	0.0302398	0.00938478	0.0364964	0.016684	0.0187696	0.0260688	0.0218978	0.0323253	0.0323253	0.0364964	0.0479666	0.0323253	0.0271116	0.0323253	0.0208551
ssuE	0.0347826	0.0243478	0.0556522	0.0208696	0.0469565	0.0295652	0.0330435	0.0295652	0.0382609	0.0295652	0.0121739	0.0382609	0.0226087	0.0243478	0.0278261	0.0278261	0.0226087	0.0452174	0.0295652	0.0313043	0.0313043	0.0226087	0.0295652	0.0278261
elfA	0.155844	0.191095	0.220779	0.170686	0.215213	0.163265	0.191095	0.207792	0.233766	0.165121	0.096475	0.194805	0.150278	0.155844	0.178108	0.144712	0.194805	0.205937	0.202226	0.220779	0.198516	0.202226	0.204082	0.166976
elfD	0.10271	0.142653	0.156919	0.118402	0.162625	0.124108	0.125535	0.132668	0.158345	0.124108	0.0542083	0.155492	0.0827389	0.109843	0.129815	0.109843	0.125535	0.141227	0.125535	0.138374	0.128388	0.128388	0.152639	0.119829
elfC	0.05	0.0723077	0.0896154	0.065	0.0826923	0.0753846	0.0634615	0.0761538	0.0761538	0.0676923	0.0326923	0.0788462	0.035	0.0473077	0.0630769	0.0576923	0.0615385	0.0788462	0.0623077	0.0826923	0.0711538	0.0634615	0.0788462	0.065
elfG	0.0495327	0.0616822	0.0831776	0.0616822	0.0766355	0.0691589	0.0495327	0.0626168	0.071028	0.0560748	0.0299065	0.0654206	0.0448598	0.0411215	0.0588785	0.0504673	0.0598131	0.0626168	0.0560748	0.0775701	0.0626168	0.0551402	0.0719626	0.0476636
ycbU	0.0295203	0.0369004	0.0571956	0.0424354	0.0424354	0.0295203	0.0369004	0.0276753	0.0369004	0.0442804	0.0166052	0.0239852	0.0276753	0.0295203	0.0387454	0.0405904	0.0276753	0.0461255	0.0276753	0.0442804	0.0461255	0.0350554	0.0479705	0.0239852
ycbV	0.0368932	0.0563107	0.0543689	0.031068	0.0504854	0.038835	0.0271845	0.0407767	0.0524272	0.0485437	0.015534	0.0407767	0.0135922	0.0252427	0.0407767	0.0271845	0.0252427	0.0485437	0.0252427	0.0640777	0.038835	0.038835	0.038835	0.0271845
ycbF	0.0295775	0.0338028	0.0366197	0.028169	0.0352113	0.0422535	0.0323944	0.0422535	0.0408451	0.0422535	0.00985915	0.0422535	0.0183099	0.0267606	0.0338028	0.0267606	0.0338028	0.0394366	0.0338028	0.0394366	0.0450704	0.028169	0.0352113	0.0253521
pyrD	0.0445545	0.0722772	0.0811881	0.050495	0.0772277	0.060396	0.0693069	0.0722772	0.0693069	0.0663366	0.0326733	0.0772277	0.0386139	0.050495	0.0712871	0.0514851	0.0574257	0.0623762	0.0663366	0.0792079	0.0683168	0.0633663	0.080198	0.060396
zapC	0.0369004	0.0498155	0.0627306	0.0405904	0.0590406	0.0479705	0.0442804	0.0535055	0.0664207	0.0405904	0.0110701	0.0645756	0.0332103	0.0166052	0.0350554	0.0442804	0.0424354	0.0682657	0.0479705	0.0774908	0.0405904	0.0553506	0.0645756	0.0571956
ycbX	0.03156	0.0405771	0.0613165	0.0342651	0.0414788	0.0459874	0.0342651	0.0396754	0.0414788	0.0351668	0.00901713	0.0459874	0.03156	0.0162308	0.0306583	0.03156	0.0297565	0.0450857	0.0396754	0.0342651	0.0477908	0.0414788	0.0468891	0.0279531
rlmL	0.00996205	0.0151803	0.0237192	0.00806452	0.0128083	0.012334	0.0118596	0.0142315	0.0137571	0.00996205	0.0028463	0.0132827	0.0056926	0.00616698	0.0056926	0.0085389	0.0113852	0.0132827	0.00996205	0.0166034	0.0128083	0.0137571	0.0166034	0.0085389
uup	0.00471945	0.00786576	0.00996329	0.00367069	0.0110121	0.00681699	0.00786576	0.00786576	0.00629261	0.00524384	0.00157315	0.0104877	0.0031463	0.00471945	0.00943891	0.00367069	0.00891453	0.00524384	0.00262192	0.0120608	0.00891453	0.00471945	0.00576822	0.00681699
pqiA	0.019154	0.0199521	0.0311253	0.0143655	0.0231445	0.0159617	0.0167598	0.0207502	0.0215483	0.0239425	0.0103751	0.0247406	0.00957702	0.0151636	0.019154	0.0111732	0.0175579	0.0175579	0.0143655	0.0207502	0.0215483	0.0207502	0.0215483	0.0167598
pqiB	0.0109756	0.0182927	0.0195122	0.00853659	0.0140244	0.0152439	0.0134146	0.0189024	0.0219512	0.0134146	0.0121951	0.0164634	0.00609756	0.0109756	0.0189024	0.0097561	0.0170732	0.0176829	0.00853659	0.0182927	0.020122	0.0158537	0.0182927	0.0140244
pqiC	0.0142096	0.0195382	0.0195382	0.0142096	0.026643	0.0159858	0.0159858	0.017762	0.0142096	0.0142096	0.0071048	0.0319716	0.00888099	0.017762	0.0053286	0.0213144	0.017762	0.0213144	0.0230906	0.0301954	0.0284192	0.0248668	0.0124334	0.0230906
rmf	0	0.011976	0	0	0.0239521	0.011976	0.00598802	0.00598802	0	0	0.00598802	0	0	0	0.0179641	0	0	0.00598802	0	0.011976	0.011976	0.011976	0	0.011976
fabA	0	0	0	0	0	0	0	0	0	0	0	0	0.0019305	0	0	0	0	0	0	0	0	0	0	0
ycbZ	0.00738636	0.0142045	0.01875	0.00965909	0.01875	0.0142045	0.0142045	0.0153409	0.0107955	0.00852273	0.00511364	0.0136364	0.00568182	0.00909091	0.0107955	0.0164773	0.0159091	0.0232955	0.0125	0.01875	0.0159091	0.0130682	0.0147727	0.00852273
matP	0.0110619	0.00884956	0.00884956	0.00442478	0.0154867	0.00663717	0.00884956	0.00884956	0.0176991	0.0110619	0.00221239	0.0110619	0	0.0110619	0	0.00663717	0.0132743	0.0199115	0.00663717	0.0176991	0.00663717	0.00884956	0.00884956	0.0132743
ompA	0	0.00192308	0.00192308	0.00288462	0.00288462	0.000961538	0	0.00192308	0	0	0.00288462	0	0.000961538	0.000961538	0	0.000961538	0	0	0.000961538	0.00288462	0	0.000961538	0	0.00192308
sulA	0.0235756	0.0530452	0.0491159	0.0353635	0.0451866	0.0373281	0.0333988	0.0333988	0.0510806	0.0275049	0.0117878	0.0314342	0.0196464	0.0196464	0.0353635	0.0412574	0.0196464	0.0471513	0.0294695	0.0412574	0.0353635	0.0392927	0.0451866	0.0157171
sxy	0.0317965	0.0317965	0.0476948	0.0286169	0.0508744	0.0381558	0.027027	0.0397456	0.0397456	0.0254372	0.0238474	0.0604134	0.0174881	0.0286169	0.0317965	0.0317965	0.0317965	0.0429253	0.0397456	0.0413355	0.0317965	0.0190779	0.036566	0.0397456
yccS	0.0227589	0.0274036	0.0418021	0.0236879	0.0394798	0.0274036	0.0306549	0.0292615	0.0311194	0.0241523	0.00836043	0.0274036	0.0162564	0.0176498	0.0241523	0.0227589	0.0246168	0.0334417	0.0241523	0.0320483	0.0264747	0.0246168	0.0246168	0.0232234
yccF	0.0358744	0.0381166	0.0470852	0.0358744	0.0493274	0.0381166	0.0336323	0.0560538	0.0403587	0.0224215	0.0112108	0.0426009	0.0179372	0.0201794	0.0381166	0.0179372	0.0313901	0.044843	0.0269058	0.0381166	0.0493274	0.0470852	0.029148	0.0269058
helD	0.0165531	0.0185005	0.033593	0.0175268	0.0272639	0.0160662	0.0126582	0.0214216	0.023369	0.0165531	0.00827653	0.0199611	0.00876339	0.0199611	0.0165531	0.0170399	0.0209348	0.0209348	0.0199611	0.0292113	0.0248296	0.0141188	0.0243427	0.0194742
mgsA	0.0240175	0.0283843	0.0414847	0.0196507	0.0305677	0.0262009	0.0152838	0.0196507	0.0218341	0.00873362	0.00873362	0.0393013	0.00655022	0.0196507	0.0283843	0.0174672	0.0152838	0.0305677	0.0283843	0.0240175	0.0262009	0.0218341	0.0371179	0.0174672
yccT	0.0135952	0.0166163	0.0498489	0.0196375	0.0241692	0.0226586	0.0241692	0.0302115	0.0271903	0.0347432	0.00906344	0.0347432	0.010574	0.0166163	0.0256798	0.0241692	0.0226586	0.0287009	0.0256798	0.0362538	0.0317221	0.021148	0.0438066	0.0302115
yccU	0.0217918	0.0290557	0.0532688	0.00968523	0.0193705	0.0169492	0.0435835	0.0266344	0.0290557	0.0290557	0.0145278	0.0242131	0.0217918	0.0242131	0.0266344	0.0193705	0.0266344	0.0387409	0.0338983	0.0435835	0.031477	0.0193705	0.0363196	0.0193705
hspQ	0.00630915	0.0252366	0.0347003	0.0189274	0.0252366	0.0126183	0.0189274	0.0157729	0.0315457	0.0189274	0.00315457	0.0189274	0.00630915	0.0126183	0.022082	0.0157729	0.0252366	0.0283912	0.022082	0.0283912	0.0126183	0.0189274	0.0252366	0.022082
rlmI	0.0252101	0.0294118	0.0327731	0.0294118	0.0336134	0.0336134	0.0235294	0.0277311	0.0252101	0.0201681	0.0117647	0.0277311	0.0142857	0.0193277	0.0176471	0.0176471	0.0210084	0.0319328	0.0184874	0.0277311	0.0193277	0.0268908	0.0243697	0.0226891
yccX	0.028777	0.0179856	0.0395683	0.028777	0.0503597	0.0359712	0.0323741	0.0251799	0.0431655	0.0215827	0.00719424	0.0539568	0.0323741	0.0323741	0.028777	0.0467626	0.0359712	0.0539568	0.0323741	0.0395683	0.0251799	0.0251799	0.0503597	0.0359712
tusE	0	0.0151976	0.0151976	0.00911854	0.0151976	0.00911854	0.00607903	0.00911854	0.0121581	0.0151976	0	0.00303951	0.00303951	0.0151976	0.00911854	0.0151976	0.0151976	0.0182371	0.00911854	0.00607903	0.00911854	0.0182371	0.0212766	0.00303951
yccA	0.0318665	0.0546282	0.0531108	0.0242792	0.0455235	0.0333839	0.0318665	0.0242792	0.0364188	0.0288316	0.0121396	0.0424886	0.0273141	0.0197269	0.0257967	0.0197269	0.030349	0.0318665	0.0394537	0.0349014	0.0424886	0.0333839	0.0349014	0.0318665
serT	0	0	0	0	0	0	0	0	0	0	0	0	0	0	0	0	0	0	0	0	0	0	0	0
hyaA	0.0205725	0.0178891	0.029517	0.0178891	0.0286225	0.0178891	0.0169946	0.0214669	0.0339893	0.0205725	0.00805009	0.0250447	0.009839	0.0107335	0.0161002	0.0205725	0.0241503	0.0250447	0.0259392	0.0304114	0.0187835	0.0187835	0.0250447	0.0259392
hyaB	0.0172895	0.022309	0.0200781	0.0150586	0.0267708	0.0217513	0.0200781	0.0172895	0.0228667	0.0172895	0.00613497	0.0250976	0.0156163	0.0117122	0.0145008	0.0172895	0.0145008	0.0217513	0.0150586	0.0195204	0.0211935	0.0217513	0.0256553	0.0156163
hyaC	0.0212164	0.019802	0.0353607	0.0311174	0.0169731	0.0155587	0.0141443	0.019802	0.0282885	0.0183876	0.00848656	0.0169731	0.0113154	0.0169731	0.0141443	0.019802	0.0155587	0.0155587	0.0212164	0.0240453	0.019802	0.0212164	0.0127298	0.019802
hyaD	0.0204429	0.011925	0.0238501	0.0170358	0.0238501	0.011925	0.0255537	0.0136286	0.0136286	0.00681431	0.0102215	0.0221465	0.00851789	0.00851789	0.011925	0.00851789	0.0136286	0.0221465	0.00851789	0.0238501	0.00851789	0.00851789	0.011925	0.0136286
hyaE	0.0226131	0.0251256	0.0351759	0.0251256	0.0251256	0.0175879	0.0226131	0.0175879	0.0301508	0.0326633	0.0201005	0.0175879	0.0175879	0.0201005	0.0226131	0.0226131	0.0251256	0.0226131	0.0276382	0.0201005	0.0351759	0.0175879	0.0326633	0.0276382
hyaF	0.0221704	0.0210035	0.0291715	0.0256709	0.0303384	0.0245041	0.0210035	0.0280047	0.0210035	0.0256709	0.00700117	0.0221704	0.0140023	0.0116686	0.0280047	0.0116686	0.0233372	0.0268378	0.0210035	0.033839	0.0186698	0.0233372	0.0280047	0.0233372
cbdA	0.0161917	0.015544	0.0278497	0.013601	0.0194301	0.0200777	0.0194301	0.0194301	0.0246114	0.0168394	0.00906736	0.0213731	0.00841969	0.011658	0.0226684	0.0168394	0.0207254	0.0252591	0.0187824	0.0226684	0.0233161	0.0168394	0.0194301	0.017487
cbdB	0.0202465	0.0176056	0.0193662	0.0202465	0.0246479	0.0158451	0.0193662	0.0167254	0.0149648	0.0149648	0.00352113	0.022007	0.0114437	0.00792254	0.0114437	0.0132042	0.0167254	0.0167254	0.0149648	0.0167254	0.0211268	0.0105634	0.0246479	0.0114437
cbdX	0.0108696	0.0326087	0.0543478	0.0434783	0.0434783	0.0217391	0.0434783	0.0326087	0.0217391	0.0326087	0.0108696	0.0326087	0.0434783	0.0108696	0.0217391	0.0326087	0.0652174	0.0543478	0.0434783	0.0434783	0.0434783	0.0326087	0.0652174	0.0217391
appA	0.0208012	0.0254237	0.027735	0.0192604	0.0300462	0.0208012	0.0208012	0.0208012	0.0200308	0.0223421	0.00847458	0.027735	0.00924499	0.0146379	0.0215716	0.0138675	0.0200308	0.0261941	0.0261941	0.0254237	0.0261941	0.0231125	0.0346687	0.0231125
etk	0.0174312	0.0224771	0.0325688	0.0215596	0.0298165	0.0247706	0.0238532	0.0238532	0.0233945	0.0206422	0.0105505	0.0247706	0.0188073	0.0197248	0.0252294	0.0169725	0.0288991	0.0302752	0.0211009	0.0275229	0.0256881	0.0238532	0.0288991	0.0247706
etp	0.0134529	0.0269058	0.0381166	0.0246637	0.0224215	0.0269058	0.0201794	0.0201794	0.0269058	0.0224215	0	0.0246637	0.0112108	0.0134529	0.0179372	0.0156951	0.0381166	0.0156951	0.0179372	0.0112108	0.029148	0.0134529	0.0201794	0.0179372
gfcE	0.022827	0.0272169	0.0386304	0.0280948	0.0289728	0.0263389	0.0175593	0.0289728	0.024583	0.024583	0.00614574	0.0307287	0.0122915	0.0158033	0.024583	0.0201932	0.022827	0.0289728	0.0219491	0.0289728	0.0201932	0.023705	0.0395083	0.023705
gfcD	0.0171756	0.0271947	0.0362595	0.0176527	0.0362595	0.023855	0.0271947	0.0267176	0.0295802	0.0229008	0.0104962	0.0276718	0.014313	0.019084	0.0233779	0.0171756	0.0257634	0.0314885	0.0224237	0.0300573	0.0252863	0.0233779	0.0252863	0.0219466
gfcC	0.036193	0.0495979	0.0509383	0.0375335	0.0576408	0.0428954	0.0442359	0.0536193	0.0402145	0.038874	0.0294906	0.0549598	0.0160858	0.0335121	0.0455764	0.0348525	0.0402145	0.0549598	0.0509383	0.0549598	0.0375335	0.041555	0.0469169	0.0428954
gfcB	0.13354	0.149068	0.177019	0.113354	0.164596	0.138199	0.13354	0.136646	0.138199	0.113354	0.0698758	0.163043	0.0931677	0.107143	0.114907	0.110248	0.145963	0.167702	0.125776	0.142857	0.127329	0.124224	0.15528	0.124224
gfcA	0.0295082	0.0196721	0.0590164	0.0295082	0.0229508	0.0327869	0.0163934	0.0163934	0.0327869	0.0163934	0.00327869	0.0196721	0.0196721	0.0196721	0.0229508	0.0131148	0.0196721	0.0295082	0.0327869	0.0393443	0.042623	0.0295082	0.0262295	0.0163934
cspH	0.108491	0.103774	0.165094	0.113208	0.141509	0.136792	0.113208	0.117925	0.174528	0.0801887	0.0330189	0.15566	0.0566038	0.113208	0.127358	0.0754717	0.113208	0.146226	0.0990566	0.117925	0.117925	0.127358	0.160377	0.117925
cspG	0.103774	0.122642	0.169811	0.0990566	0.136792	0.117925	0.0801887	0.117925	0.141509	0.103774	0.0801887	0.0896226	0.0707547	0.0990566	0.113208	0.0849057	0.122642	0.136792	0.117925	0.141509	0.0943396	0.108491	0.141509	0.103774
ymcE	0.104348	0.126087	0.13913	0.0869565	0.121739	0.117391	0.113043	0.121739	0.0869565	0.073913	0.0434783	0.130435	0.0782609	0.117391	0.108696	0.0869565	0.121739	0.13913	0.126087	0.113043	0.104348	0.121739	0.108696	0.0956522
gnsA	0.00578035	0.0462428	0.0404624	0.0289017	0.0289017	0.017341	0.0404624	0.0404624	0.0289017	0.0346821	0.0115607	0.0404624	0.0115607	0.0231214	0.0346821	0.017341	0.0289017	0.0231214	0.017341	0.0231214	0.0289017	0.0346821	0.0289017	0.0231214
yccM	0.0531221	0.0773532	0.0950606	0.0754893	0.0904007	0.0792171	0.0764212	0.0726934	0.0773532	0.0764212	0.0382106	0.0801491	0.055918	0.0456664	0.0717614	0.0521901	0.0745573	0.0941286	0.0810811	0.0885368	0.082945	0.0913327	0.082013	0.0754893
torS	0.0163994	0.0222303	0.0335277	0.0138484	0.0258746	0.021137	0.0193149	0.018586	0.0247813	0.0182216	0.0112974	0.0317055	0.0120262	0.0142128	0.0182216	0.0189504	0.0145773	0.0273324	0.021137	0.0247813	0.0276968	0.0244169	0.0233236	0.0207726
torT	0.0126459	0.0243191	0.0311284	0.0243191	0.0350195	0.020428	0.0282101	0.0184825	0.016537	0.0301556	0.0077821	0.0291829	0.0126459	0.016537	0.0214008	0.0145914	0.0175097	0.0291829	0.0223735	0.0291829	0.0272374	0.0184825	0.0282101	0.0233463
torR	0.0202312	0.0245665	0.033237	0.017341	0.0274566	0.017341	0.0231214	0.0245665	0.0289017	0.0187861	0.0130058	0.0245665	0.015896	0.017341	0.0216763	0.0130058	0.017341	0.0346821	0.0231214	0.0289017	0.0274566	0.0245665	0.0231214	0.0202312
torC	0.0136519	0.0145051	0.0273038	0.0264505	0.0298635	0.0196246	0.0179181	0.0221843	0.0290102	0.0187713	0.00426621	0.0290102	0.0127986	0.0119454	0.0153584	0.00938567	0.0136519	0.0264505	0.0221843	0.0179181	0.0273038	0.0179181	0.0273038	0.024744
torA	0.017282	0.0219953	0.029458	0.0192459	0.0243519	0.0176748	0.0180676	0.0223881	0.0192459	0.0149254	0.00706991	0.0223881	0.0125687	0.0180676	0.0200314	0.0145326	0.0204242	0.0231736	0.0243519	0.0247447	0.0247447	0.0192459	0.0247447	0.0157109
torD	0.00834725	0.0183639	0.0183639	0.015025	0.0100167	0.015025	0.0100167	0.0100167	0.0133556	0.0133556	0.00166945	0.0183639	0.00500835	0.00834725	0.0166945	0.0133556	0.0100167	0.0233723	0.0116861	0.0233723	0.0217028	0.0166945	0.0217028	0.0200334
cbpM	0.0229508	0.0163934	0.0229508	0.0229508	0.0360656	0.0196721	0.0327869	0.0131148	0.0262295	0.0295082	0.00983607	0.0229508	0.00983607	0.0163934	0.0229508	0.0295082	0.0262295	0.0196721	0.0229508	0.0295082	0.0295082	0.0295082	0.0360656	0.0327869
cbpA	0.025	0.0315217	0.0554348	0.0228261	0.0434783	0.0315217	0.0315217	0.0304348	0.0380435	0.0326087	0.0076087	0.0358696	0.0217391	0.0228261	0.0282609	0.023913	0.0282609	0.0282609	0.0391304	0.0391304	0.0369565	0.0293478	0.0336957	0.026087
yccE	0.113057	0.116242	0.151274	0.0971338	0.140924	0.121815	0.105892	0.128981	0.13535	0.103503	0.0660828	0.132962	0.0867834	0.093949	0.119427	0.0987261	0.112261	0.127389	0.121815	0.134554	0.125796	0.113057	0.139331	0.112261
agp	0.0273973	0.0386785	0.0499597	0.0394843	0.0491539	0.0394843	0.0370669	0.0451249	0.0443191	0.0306205	0.0185334	0.0515713	0.0233683	0.0346495	0.0443191	0.0330379	0.0338437	0.0507655	0.0290089	0.0451249	0.0451249	0.0346495	0.0338437	0.0322321
yccJ	0.0132159	0.0176211	0.0484581	0.0132159	0.0352423	0.0264317	0.0264317	0.0264317	0.0176211	0.0176211	0.0132159	0.0352423	0.0132159	0.0132159	0.0176211	0.00440529	0.00440529	0.0264317	0.0264317	0.0352423	0.0264317	0.0176211	0.0396476	0.0132159
wrbA	0.011745	0.011745	0.0302013	0.0184564	0.0302013	0.0151007	0.0184564	0.0184564	0.0218121	0.0134228	0.00838926	0.0134228	0.00838926	0.011745	0.0100671	0.0184564	0.0100671	0.0184564	0.0218121	0.0184564	0.0218121	0.0134228	0.0201342	0.0285235
ymdF	0.0115607	0	0.0289017	0	0.0289017	0.00578035	0.0346821	0.0346821	0.017341	0.0231214	0	0.017341	0.0115607	0.0231214	0.017341	0.00578035	0.0115607	0.00578035	0.017341	0.0346821	0.0289017	0.0289017	0.0289017	0
rutG	0.0195783	0.0195783	0.0308735	0.0188253	0.0286145	0.0195783	0.0278614	0.0203313	0.0316265	0.0240964	0.0060241	0.0301205	0.0143072	0.0143072	0.0203313	0.0143072	0.0210843	0.0286145	0.0286145	0.0331325	0.0263554	0.0218373	0.0263554	0.0158133
rutF	0.0121457	0.00809717	0.0202429	0.00809717	0.0182186	0.0121457	0.0121457	0.0202429	0.0182186	0.0161943	0.00809717	0.0202429	0.0121457	0.00404858	0.00809717	0.0101215	0.0121457	0.0202429	0.0161943	0.01417	0.00809717	0.0121457	0.01417	0.0182186
rutE	0.0118644	0.0118644	0.0152542	0.0237288	0.020339	0.0169492	0.00847458	0.0135593	0.020339	0.0135593	0.00677966	0.0135593	0.00847458	0.00677966	0.0220339	0.0101695	0.0169492	0.0237288	0.0220339	0.0169492	0.0237288	0.0101695	0.0186441	0.0186441
rutD	0.02	0.0225	0.0325	0.02125	0.0275	0.0175	0.0225	0.01875	0.02375	0.025	0.00875	0.02875	0.01875	0.00875	0.025	0.01375	0.015	0.02125	0.0275	0.0325	0.0125	0.02125	0.02125	0.015
rutC	0.0181347	0.0284974	0.0336788	0.0181347	0.0310881	0.0310881	0.0129534	0.0233161	0.0259067	0.0181347	0.0129534	0.015544	0.00259067	0.00777202	0.0103627	0.0103627	0.0181347	0.0310881	0.0181347	0.0181347	0.0284974	0.0181347	0.0336788	0.0181347
rutB	0.00867052	0.0130058	0.0260116	0.0115607	0.015896	0.0115607	0.00433526	0.0115607	0.00433526	0.0101156	0.0115607	0.017341	0.00867052	0.017341	0.0144509	0.00867052	0.0115607	0.0216763	0.0130058	0.00722543	0.0202312	0.0245665	0.0130058	0.0101156
rutA	0.0191638	0.0165505	0.0235192	0.0139373	0.0243902	0.0156794	0.0130662	0.0209059	0.0165505	0.0182927	0.00261324	0.0174216	0.00783972	0.011324	0.0191638	0.0130662	0.0182927	0.0261324	0.0252613	0.0200348	0.0209059	0.0156794	0.0200348	0.0174216
rutR	0.0219436	0.0219436	0.0266458	0.0329154	0.0329154	0.0172414	0.0219436	0.0172414	0.0266458	0.015674	0.0109718	0.0203762	0.0188088	0.0219436	0.0203762	0.0172414	0.0219436	0.0329154	0.0250784	0.023511	0.0250784	0.0219436	0.0250784	0.015674
putA	0.0219586	0.0239778	0.0287733	0.0179202	0.0285209	0.0224634	0.0204442	0.0249874	0.0275114	0.0252398	0.00908632	0.0300353	0.0138819	0.0169107	0.0186774	0.0148915	0.020949	0.0280162	0.0224634	0.0265018	0.0229682	0.0217062	0.0262494	0.019687
putP	0.0298408	0.0331565	0.0530504	0.0377984	0.0437666	0.0364721	0.0324934	0.0444297	0.0417772	0.0338196	0.0165782	0.0397878	0.0238727	0.0285146	0.0351459	0.0258621	0.030504	0.0371353	0.0384615	0.0318302	0.0344828	0.0251989	0.0431034	0.0271883
efeU	0.0205066	0.013269	0.0289505	0.0156815	0.0205066	0.0229192	0.0241255	0.0193004	0.0301568	0.0180941	0.00723764	0.0217129	0.013269	0.0144753	0.0193004	0.0193004	0.0241255	0.0241255	0.0144753	0.0325694	0.0229192	0.0168878	0.0229192	0.0205066
efeO	0.0150843	0.0239574	0.0425909	0.0221828	0.0319432	0.0221828	0.0266193	0.0319432	0.0319432	0.0195209	0.0079858	0.0319432	0.0133097	0.028394	0.0221828	0.0168589	0.0204082	0.0266193	0.0301686	0.0301686	0.0363798	0.025732	0.0266193	0.0221828
efeB	0.0173092	0.0188828	0.0291109	0.0149489	0.018096	0.0204563	0.025177	0.0173092	0.0267506	0.0133753	0.00786782	0.0196696	0.0110149	0.0188828	0.0133753	0.0141621	0.0149489	0.0236035	0.0165224	0.0314713	0.0243902	0.0165224	0.0173092	0.0110149
phoH	0.0216165	0.0319549	0.0263158	0.0253759	0.0300752	0.0319549	0.0253759	0.0319549	0.0319549	0.0253759	0.0131579	0.0357143	0.0169173	0.0131579	0.0253759	0.0197368	0.0216165	0.031015	0.0263158	0.0357143	0.0281955	0.0281955	0.0394737	0.0169173
pgaD	0.0920097	0.11138	0.1477	0.0920097	0.159806	0.108959	0.140436	0.123487	0.11138	0.106538	0.0411622	0.133172	0.0653753	0.0774818	0.0968523	0.0992736	0.0920097	0.157385	0.128329	0.116223	0.128329	0.123487	0.138015	0.104116
pgaC	0.128302	0.156981	0.181132	0.129811	0.17283	0.141132	0.129811	0.141132	0.156226	0.131321	0.0641509	0.162264	0.0973585	0.106415	0.132075	0.111698	0.142642	0.173585	0.142642	0.17283	0.150189	0.154717	0.161509	0.116226
pgaB	0.0996036	0.116452	0.152626	0.108028	0.144698	0.113974	0.119921	0.132805	0.14668	0.118434	0.0510406	0.127354	0.0867195	0.0916749	0.11447	0.0906838	0.107532	0.139247	0.121407	0.152131	0.132309	0.109019	0.153122	0.102081
pgaA	0.0994635	0.117623	0.153941	0.107305	0.147338	0.120512	0.115147	0.120099	0.133719	0.118035	0.0507635	0.129591	0.0804787	0.0957491	0.112258	0.0883203	0.107305	0.137846	0.12175	0.132068	0.133306	0.120099	0.137846	0.0998762
ycdT	0.110457	0.11782	0.149485	0.0964654	0.149485	0.124448	0.12592	0.120029	0.146539	0.108984	0.056701	0.134021	0.0721649	0.0787923	0.11782	0.0905744	0.111193	0.143594	0.126657	0.135493	0.130339	0.117084	0.137703	0.0986745
ymdE	0.108504	0.140762	0.143695	0.102639	0.146628	0.134897	0.105572	0.123167	0.129032	0.120235	0.0469208	0.143695	0.0703812	0.0879765	0.117302	0.0733138	0.0997067	0.123167	0.129032	0.129032	0.140762	0.123167	0.143695	0.085044
ycdU	0.138945	0.167343	0.194726	0.134888	0.182556	0.15213	0.157201	0.167343	0.187627	0.15213	0.0770791	0.182556	0.108519	0.128803	0.161258	0.117647	0.140974	0.175456	0.168357	0.203854	0.178499	0.150101	0.182556	0.147059
ghrA	0.0266525	0.0309168	0.0490405	0.0266525	0.0490405	0.0309168	0.0277186	0.0373134	0.0426439	0.0319829	0.0138593	0.04371	0.0159915	0.021322	0.0245203	0.0245203	0.0277186	0.0362473	0.0287846	0.0394456	0.0394456	0.0373134	0.0405117	0.0362473
ycdX	0.0298507	0.0407056	0.0474898	0.0447761	0.0583446	0.0339213	0.036635	0.0325645	0.0379919	0.0339213	0.0230665	0.0393487	0.0162822	0.027137	0.0434193	0.0352782	0.0407056	0.0393487	0.036635	0.0610583	0.0474898	0.0312076	0.0407056	0.0230665
ycdY	0.0198556	0.0216606	0.0306859	0.0108303	0.0252708	0.0216606	0.0306859	0.0288809	0.034296	0.0198556	0.00541516	0.0198556	0.0108303	0.0162455	0.0234657	0.0288809	0.0180505	0.0361011	0.0397112	0.0379061	0.0252708	0.0270758	0.0216606	0.0198556
ycdZ	0.0162933	0.0183299	0.0386965	0.0162933	0.0366599	0.0162933	0.0264766	0.0285132	0.0203666	0.0264766	0.0101833	0.0264766	0.0183299	0.0183299	0.0203666	0.0224033	0.0264766	0.0264766	0.0386965	0.0305499	0.0285132	0.0183299	0.0203666	0.0203666
csgG	0.0540216	0.0684274	0.0960384	0.0780312	0.0948379	0.0744298	0.0720288	0.0864346	0.090036	0.0684274	0.0360144	0.0840336	0.0480192	0.0444178	0.0612245	0.0540216	0.0648259	0.0996399	0.0612245	0.0840336	0.0960384	0.0840336	0.0864346	0.057623
csgF	0.0889423	0.120192	0.117788	0.0913462	0.132212	0.0961538	0.0961538	0.100962	0.125	0.0865385	0.0432692	0.125	0.0649038	0.0865385	0.0913462	0.0649038	0.0769231	0.122596	0.0985577	0.132212	0.117788	0.108173	0.122596	0.0985577
csgE	0.102828	0.131105	0.138817	0.0976864	0.1491	0.0976864	0.0976864	0.133676	0.131105	0.102828	0.0411311	0.1491	0.0848329	0.0874036	0.128535	0.0848329	0.105398	0.138817	0.118252	0.125964	0.0976864	0.115681	0.1491	0.105398
csgD	0.0784615	0.113846	0.127692	0.0938462	0.115385	0.0907692	0.106154	0.104615	0.127692	0.104615	0.0446154	0.116923	0.0876923	0.0815385	0.106154	0.0707692	0.0984615	0.121538	0.121538	0.135385	0.104615	0.103077	0.129231	0.0984615
csgB	0.138462	0.142857	0.162637	0.147253	0.193407	0.125275	0.145055	0.186813	0.178022	0.153846	0.0769231	0.164835	0.0923077	0.140659	0.136264	0.140659	0.145055	0.189011	0.169231	0.213187	0.16044	0.158242	0.178022	0.147253
csgA	0.107692	0.136264	0.151648	0.0791209	0.162637	0.116484	0.105495	0.140659	0.149451	0.136264	0.0417582	0.140659	0.0857143	0.0923077	0.114286	0.0945055	0.125275	0.134066	0.123077	0.147253	0.118681	0.127473	0.171429	0.116484
csgC	0.126506	0.14759	0.189759	0.114458	0.180723	0.135542	0.126506	0.183735	0.159639	0.13253	0.0873494	0.174699	0.14759	0.111446	0.138554	0.123494	0.165663	0.165663	0.138554	0.168675	0.159639	0.138554	0.153614	0.138554
ymdA	0.096463	0.125402	0.14791	0.0932476	0.167203	0.14791	0.128617	0.135048	0.14791	0.109325	0.0771704	0.138264	0.096463	0.11254	0.141479	0.131833	0.128617	0.135048	0.106109	0.138264	0.106109	0.115756	0.135048	0.102894
ymdB	0.0337711	0.0506567	0.0450281	0.0412758	0.0487805	0.0375235	0.0450281	0.0412758	0.0356473	0.0318949	0.0168856	0.0506567	0.0300188	0.0300188	0.0318949	0.0375235	0.0450281	0.043152	0.0487805	0.0393996	0.0337711	0.0262664	0.0412758	0.0375235
clsC	0.0281492	0.0450387	0.052076	0.0295567	0.0647431	0.0387051	0.0372977	0.0401126	0.0429275	0.0415201	0.0133709	0.0380014	0.018297	0.0211119	0.0387051	0.0351865	0.0436312	0.0330753	0.044335	0.0499648	0.0401126	0.0330753	0.0450387	0.0351865
opgC	0.0777874	0.108038	0.12446	0.0717373	0.13051	0.0872947	0.0968021	0.101124	0.120138	0.0829732	0.048401	0.100259	0.0648228	0.0751945	0.0838375	0.0648228	0.099395	0.107174	0.0950735	0.101988	0.106309	0.099395	0.113224	0.0847018
opgG	0.00456026	0.0104235	0.00846906	0.00586319	0.00977199	0.00586319	0.0123779	0.00846906	0.00912052	0.00846906	0.00260586	0.0104235	0.00716612	0.00586319	0.00456026	0.00651466	0.00586319	0.00781759	0.0117264	0.0143322	0.0104235	0.00716612	0.0117264	0.00651466
opgH	0.0043256	0.00589855	0.00747149	0.00157295	0.0102241	0.00511207	0.00314589	0.00589855	0.00629178	0.00235942	0.00157295	0.0043256	0.00196618	0.00511207	0.00275265	0.0043256	0.00393236	0.00550531	0.00393236	0.00629178	0.00589855	0.00353913	0.0043256	0.00550531
yceK	0.0220264	0.030837	0.0352423	0.0176211	0.0440529	0.0396476	0.0132159	0.0352423	0.0132159	0.0176211	0.00440529	0.0220264	0.00881057	0.0132159	0.0352423	0.0176211	0.0220264	0.0440529	0.0396476	0.0264317	0.0220264	0.0220264	0.0440529	0.0220264
msyB	0.0026738	0.00534759	0.00802139	0.00802139	0.0187166	0.0026738	0.00534759	0.0106952	0.0106952	0.00802139	0	0.00534759	0.0026738	0.00534759	0.00534759	0.0026738	0.0106952	0.0160428	0.0106952	0.0106952	0.00802139	0.0106952	0.0026738	0.013369
mdtG	0.0179445	0.0154976	0.0244698	0.0171289	0.0358891	0.0163132	0.0179445	0.0269168	0.0212072	0.0130506	0.00652529	0.0203915	0.00815661	0.00978793	0.0203915	0.0138662	0.0146819	0.0203915	0.0122349	0.0220228	0.0187602	0.0154976	0.0179445	0.0130506
lpxL	0	0	0	0	0	0	0.00108696	0	0	0	0	0.00108696	0	0	0	0	0	0	0	0	0	0	0.00108696	0
yceA	0.0256654	0.0285171	0.0494297	0.0294677	0.0427757	0.0275665	0.0275665	0.0313688	0.0389734	0.03327	0.00760456	0.0351711	0.0161597	0.0218631	0.0256654	0.026616	0.0228137	0.0313688	0.0285171	0.0370722	0.0275665	0.0285171	0.0323194	0.0256654
yceI	0.0591304	0.0817391	0.104348	0.0608696	0.0991304	0.08	0.0695652	0.0817391	0.0765217	0.0765217	0.0347826	0.0869565	0.0591304	0.0608696	0.0713043	0.0573913	0.0678261	0.0817391	0.0643478	0.0904348	0.0869565	0.0678261	0.0956522	0.0573913
yceJ	0.0742049	0.0954064	0.0971731	0.0600707	0.10424	0.0777385	0.0689046	0.0848057	0.0954064	0.0724382	0.0388693	0.0759717	0.0583039	0.0583039	0.0618375	0.0600707	0.0989399	0.0989399	0.0759717	0.0936396	0.0865724	0.0742049	0.106007	0.0742049
yceO	0.0571429	0.0285714	0.0714286	0.0642857	0.0857143	0.05	0.0785714	0.0714286	0.0642857	0.0285714	0.00714286	0.0857143	0.0357143	0.0571429	0.0785714	0.0357143	0.0714286	0.0428571	0.05	0.0571429	0.05	0.0571429	0.0928571	0.05
solA	0.0599284	0.0813953	0.0966011	0.0608229	0.0903399	0.0769231	0.0652952	0.0840787	0.088551	0.0706619	0.0304114	0.0715564	0.059034	0.0438283	0.0679785	0.0527728	0.0626118	0.0903399	0.0697674	0.0894454	0.0805009	0.0706619	0.0840787	0.0626118
bssS	0.129921	0.19685	0.188976	0.145669	0.200787	0.137795	0.161417	0.192913	0.212598	0.161417	0.0826772	0.220472	0.141732	0.161417	0.181102	0.137795	0.165354	0.181102	0.169291	0.228346	0.173228	0.169291	0.208661	0.161417
dinI	0.0326531	0.044898	0.0857143	0.044898	0.0816327	0.0530612	0.0204082	0.0612245	0.102041	0.0326531	0.0204082	0.0571429	0.0204082	0.0367347	0.0285714	0.0285714	0.0367347	0.044898	0.0857143	0.0734694	0.0571429	0.0408163	0.0653061	0.0326531
pyrC	0.0133843	0.0229446	0.0286807	0.0210325	0.0305927	0.0172084	0.0258126	0.0248566	0.0133843	0.0172084	0.00860421	0.0191205	0.00956023	0.0133843	0.0162524	0.0105163	0.0152964	0.0239006	0.0219885	0.0210325	0.0152964	0.0181644	0.0286807	0.00860421
yceB	0.0303571	0.0517857	0.0553571	0.0375	0.0428571	0.0321429	0.0196429	0.0267857	0.0464286	0.0321429	0.0142857	0.0321429	0.0267857	0.0339286	0.0321429	0.0357143	0.0428571	0.0303571	0.0392857	0.0410714	0.0339286	0.0285714	0.0357143	0.0303571
grxB	0.0200927	0.0216383	0.0293663	0.0200927	0.0386399	0.0185471	0.0231839	0.0278207	0.0262751	0.0231839	0.00927357	0.0324575	0.0108192	0.0216383	0.0278207	0.0247295	0.0262751	0.0185471	0.0216383	0.0309119	0.0293663	0.0262751	0.0247295	0.0185471
mdtH	0.0273179	0.0380795	0.0471854	0.0289735	0.0455298	0.0339404	0.0306291	0.0347682	0.0364238	0.0231788	0.0124172	0.0389073	0.0190397	0.0206954	0.0347682	0.0248344	0.0281457	0.0405629	0.0273179	0.0322848	0.0298013	0.035596	0.0347682	0.0289735
rimJ	0.0479452	0.0839041	0.118151	0.0787671	0.0958904	0.0753425	0.0702055	0.0907534	0.104452	0.0616438	0.0342466	0.0890411	0.0445205	0.0496575	0.0787671	0.0667808	0.0736301	0.0839041	0.0667808	0.0719178	0.0736301	0.0719178	0.107877	0.0753425
yceH	0.0231839	0.0216383	0.0278207	0.0247295	0.0401855	0.0370943	0.0262751	0.0355487	0.0278207	0.0216383	0.0108192	0.0231839	0.015456	0.0170015	0.0185471	0.0170015	0.0324575	0.0324575	0.0324575	0.0278207	0.0170015	0.0278207	0.0370943	0.0123648
yceM	0.0108342	0.0173348	0.0249187	0.020585	0.0314193	0.0151679	0.0151679	0.0238353	0.0335861	0.0162514	0.00650054	0.0270856	0.0151679	0.0195016	0.0227519	0.0173348	0.0173348	0.0238353	0.0130011	0.0195016	0.0216685	0.0195016	0.0195016	0.0195016
murJ	0.000651466	0	0.000651466	0	0	0	0	0	0	0	0	0	0	0	0	0	0	0	0	0	0	0	0	0
flgN	0.0216346	0.03125	0.0336538	0.0120192	0.0288462	0.0264423	0.0168269	0.0264423	0.0192308	0.0168269	0.00240385	0.0144231	0.0120192	0.0168269	0.0120192	0.0168269	0.0144231	0.0240385	0.0168269	0.0216346	0.0288462	0.0216346	0.00961538	0.0144231
flgM	0.0102389	0.0170648	0.0341297	0.0307167	0.0170648	0.0170648	0.0238908	0.0204778	0.0170648	0.0204778	0.0170648	0.0307167	0.0102389	0.00341297	0.00682594	0.0136519	0.0170648	0.0307167	0.0273038	0.0307167	0.0170648	0.0102389	0.0170648	0.0273038
flgA	0.0197269	0.0182094	0.030349	0.0136571	0.0257967	0.0197269	0.0288316	0.0242792	0.0288316	0.0227618	0.0091047	0.0273141	0.0151745	0.0182094	0.016692	0.00455235	0.0288316	0.0273141	0.0288316	0.0288316	0.0257967	0.0212443	0.0288316	0.0212443
flgB	0.0216346	0.0240385	0.0240385	0.0264423	0.0384615	0.0264423	0.0192308	0.0192308	0.0288462	0.0240385	0.00721154	0.0336538	0.00961538	0.0120192	0.0192308	0.00961538	0.0120192	0.0216346	0.0144231	0.0264423	0.03125	0.0192308	0.0216346	0.0168269
flgC	0.0148515	0.0321782	0.0420792	0.0173267	0.0321782	0.0272277	0.029703	0.0222772	0.0272277	0.0222772	0.0148515	0.0346535	0.0049505	0.0321782	0.0173267	0.0173267	0.0222772	0.0321782	0.0321782	0.0346535	0.0321782	0.0222772	0.0321782	0.0247525
flgD	0.0215827	0.0172662	0.0345324	0.0230216	0.0201439	0.0201439	0.018705	0.0215827	0.0273381	0.0115108	0.0057554	0.0172662	0.0129496	0.0172662	0.018705	0.0158273	0.0201439	0.028777	0.00863309	0.0244604	0.0129496	0.0244604	0.018705	0.0057554
flgE	0.0215232	0.0231788	0.0273179	0.022351	0.0273179	0.031457	0.0190397	0.0281457	0.031457	0.0256623	0.00910596	0.0364238	0.00827815	0.0182119	0.0240066	0.0215232	0.0264901	0.0347682	0.0190397	0.0380795	0.0281457	0.0306291	0.0372517	0.0264901
flgF	0.015894	0.018543	0.0251656	0.015894	0.018543	0.00662252	0.0145695	0.015894	0.018543	0.0264901	0.00529801	0.0238411	0.013245	0.0119205	0.0119205	0.015894	0.0145695	0.018543	0.0238411	0.0225166	0.0264901	0.0264901	0.0251656	0.00927152
flgG	0.0255754	0.0319693	0.0332481	0.00895141	0.0306905	0.0230179	0.0153453	0.0268542	0.0268542	0.0204604	0.00895141	0.0332481	0.0268542	0.0153453	0.0268542	0.0230179	0.0255754	0.0383632	0.0242967	0.0268542	0.0294118	0.016624	0.0319693	0.0242967
flgH	0.0143266	0.0114613	0.0243553	0.017192	0.0272206	0.0200573	0.012894	0.0272206	0.0100287	0.0200573	0.00573066	0.0143266	0.00716332	0.0200573	0.0200573	0.0157593	0.012894	0.030086	0.017192	0.0229226	0.017192	0.017192	0.034384	0.0186246
flgI	0.023701	0.0337284	0.0291705	0.0164084	0.0382862	0.0200547	0.01732	0.0273473	0.0282589	0.0227894	0.00729262	0.0309936	0.0109389	0.0182315	0.0264357	0.0154968	0.0227894	0.0319052	0.01732	0.0328168	0.0218778	0.0227894	0.0246126	0.0191431
flgJ	0.0138151	0.0148778	0.021254	0.010627	0.0244421	0.0148778	0.010627	0.0148778	0.021254	0.0159405	0.00956429	0.0265675	0.0138151	0.0148778	0.0191286	0.0180659	0.0148778	0.0244421	0.0191286	0.0201913	0.0170032	0.010627	0.0244421	0.0159405
flgK	0.0158247	0.0158247	0.0237371	0.0115642	0.0231284	0.0139988	0.0115642	0.0188679	0.0158247	0.017042	0.00669507	0.0194766	0.0109556	0.00973828	0.0127815	0.0115642	0.0182593	0.0182593	0.0146074	0.0176506	0.0115642	0.0194766	0.0176506	0.0152161
flgL	0.0220357	0.0136411	0.0272823	0.0146905	0.0209864	0.0241343	0.0136411	0.0125918	0.0178384	0.0178384	0.00524659	0.0209864	0.0115425	0.0146905	0.0251836	0.0104932	0.0146905	0.023085	0.0178384	0.0115425	0.0178384	0.0157398	0.0220357	0.0104932
rne	0	0.00282575	0.0021978	0.000941915	0.000313972	0.000941915	0.000941915	0.00156986	0.00125589	0.00125589	0.000313972	0.000313972	0.00125589	0.000627943	0.000627943	0.000941915	0.000313972	0.00125589	0.000627943	0.00125589	0.00156986	0.000627943	0.00125589	0.000627943
yceQ	0	0	0	0	0	0	0.003125	0	0	0	0	0	0	0	0	0	0	0	0	0.003125	0	0	0.00625	0
rluC	0.016684	0.0239833	0.0302398	0.0177268	0.0260688	0.0229406	0.0145985	0.0271116	0.0177268	0.0187696	0.0114703	0.0323253	0.0156413	0.016684	0.0187696	0.0177268	0.0177268	0.0281543	0.0208551	0.0250261	0.0271116	0.0260688	0.0312826	0.0281543
yceF	0.0479452	0.0445205	0.0702055	0.0428082	0.0736301	0.0616438	0.0513699	0.0650685	0.0565068	0.0530822	0.0171233	0.0547945	0.0428082	0.0256849	0.0547945	0.0479452	0.0342466	0.0496575	0.0462329	0.0496575	0.0530822	0.0376712	0.0513699	0.0376712
psrD	0.0416667	0.0595238	0.0416667	0.0178571	0.077381	0.0416667	0.047619	0.0714286	0.0416667	0.0416667	0.0119048	0.0654762	0.0119048	0.0297619	0.0535714	0.0416667	0.0357143	0.0416667	0.0416667	0.0714286	0.0535714	0.047619	0.0357143	0.0238095
yceD	0.00191939	0.00383877	0.00959693	0.00191939	0.0134357	0.00383877	0.00959693	0.00575816	0.00383877	0.00767754	0.00191939	0.00575816	0.00575816	0.00383877	0.00383877	0.00959693	0.00959693	0.00959693	0.00575816	0.0115163	0.0134357	0.00383877	0.0115163	0.00767754
rpmF	0	0	0	0	0	0	0.00578035	0.00578035	0.00578035	0	0	0.00578035	0.00578035	0	0.00578035	0	0	0.00578035	0	0	0	0.00578035	0	0
plsX	0.0214953	0.0373832	0.0485981	0.0271028	0.0429907	0.0280374	0.0308411	0.0364486	0.0336449	0.0252336	0.017757	0.0429907	0.0214953	0.0252336	0.0280374	0.0224299	0.0364486	0.035514	0.0280374	0.0317757	0.0383178	0.0336449	0.0401869	0.0317757
fabH	0	0	0	0	0	0	0	0	0	0	0	0	0	0	0	0	0	0	0	0	0	0	0	0
fabD	0	0	0	0	0	0	0.00107643	0	0	0	0	0	0	0	0	0	0	0	0.00107643	0.00215285	0	0	0.00107643	0
fabG	0	0	0	0	0	0	0	0	0.0013624	0	0	0	0	0	0	0	0	0	0	0	0	0	0.0013624	0
acpP	0	0	0	0	0	0	0	0	0	0	0	0	0	0	0	0	0	0	0	0.00423729	0	0	0	0
fabF	0.00886382	0.00644641	0.0112812	0.00564061	0.0177276	0.00725222	0.00241741	0.012087	0.0136986	0.00241741	0.000805802	0.0112812	0.00564061	0.00483481	0.00644641	0.00564061	0.00805802	0.0128928	0.00725222	0.0136986	0.0112812	0.00725222	0.0112812	0.0104754
pabC	0.0160692	0.0296663	0.0271941	0.0234858	0.0234858	0.0247219	0.0296663	0.0160692	0.0234858	0.0185414	0.0111248	0.0148331	0.00865266	0.0173053	0.0173053	0.013597	0.0160692	0.0370828	0.0148331	0.0296663	0.025958	0.0160692	0.0222497	0.0185414
yceG	0.0107632	0.0205479	0.0283757	0.0176125	0.0225049	0.0156556	0.0166341	0.0254403	0.0225049	0.018591	0.00684932	0.0215264	0.0156556	0.0127202	0.0117417	0.0127202	0.0176125	0.0176125	0.0205479	0.0166341	0.0244618	0.0117417	0.0176125	0.0107632
tmk	0	0	0	0	0	0	0	0	0	0	0	0	0	0	0	0	0	0	0	0.00156006	0	0	0	0
holB	0	0	0.000996016	0	0	0.000996016	0	0	0	0	0	0	0	0	0	0	0	0.000996016	0	0	0	0	0.000996016	0
ycfH	0.0150565	0.0188206	0.0313676	0.0175659	0.0188206	0.0238394	0.0188206	0.0288582	0.0250941	0.0200753	0.00376412	0.0225847	0.0100376	0.0163112	0.0188206	0.0175659	0.0188206	0.0250941	0.02133	0.0225847	0.02133	0.0200753	0.0188206	0.02133
ptsG	0.00279135	0.00209351	0.00418702	0.000697837	0.000697837	0.00209351	0.00209351	0.00139567	0.00139567	0.00139567	0.000697837	0.00139567	0.00139567	0.00139567	0.00279135	0.00139567	0.00418702	0.00279135	0.00139567	0.000697837	0.00418702	0.00139567	0.00348918	0.00209351
fhuE	0.0164459	0.024212	0.0306076	0.0210142	0.0306076	0.0232983	0.0205573	0.0264961	0.0201005	0.0196437	0.00867976	0.0246688	0.0118776	0.015989	0.0155322	0.015989	0.0191868	0.0255825	0.0237551	0.0232983	0.0246688	0.021471	0.0237551	0.0169027
hinT	0.0167131	0.0139276	0.0306407	0.0139276	0.0194986	0.0194986	0.00835655	0.0167131	0.0194986	0.00557103	0.00835655	0.0167131	0.00557103	0.00278552	0.0167131	0.00835655	0.00835655	0.0111421	0.00835655	0.00835655	0.0167131	0.0111421	0.0167131	0.00278552
ycfL	0.0106101	0.0344828	0.0132626	0.00795756	0.00530504	0.00795756	0.0106101	0.00795756	0.0159151	0.0106101	0.00530504	0.00795756	0.00795756	0.0185676	0.0185676	0.0106101	0.0106101	0.0238727	0.0159151	0.0212202	0.00530504	0.0106101	0.0212202	0.0132626
lpoB	0.00312012	0.0140406	0.0218409	0.00468019	0.0156006	0.00936037	0.0124805	0.00936037	0.0140406	0.00468019	0.00624025	0.0124805	0.0109204	0.0218409	0.0156006	0.00780031	0.00936037	0.0234009	0.00312012	0.00936037	0.0156006	0.00780031	0.0171607	0.00624025
thiK	0.0182039	0.0145631	0.0218447	0.0121359	0.0218447	0.0194175	0.0169903	0.0145631	0.0242718	0.0133495	0.00606796	0.0169903	0.00849515	0.0194175	0.0145631	0.0169903	0.0157767	0.0254854	0.0121359	0.0254854	0.0121359	0.0157767	0.0157767	0.0145631
nagZ	0.0097561	0.0107317	0.0146341	0.00682927	0.0136585	0.0126829	0.0117073	0.0136585	0.0097561	0.0117073	0.00390244	0.0136585	0.00487805	0.0117073	0.00585366	0.0117073	0.0136585	0.0146341	0.0107317	0.0107317	0.0126829	0.00780488	0.0146341	0.0097561
ycfP	0.00922509	0.0184502	0.0258303	0.00553506	0.00922509	0.0129151	0.0221402	0.0166052	0.0276753	0.0110701	0.00369004	0.00922509	0.00553506	0.00738007	0.0129151	0.00738007	0.00922509	0.0276753	0.0147601	0.0166052	0.0184502	0.0110701	0.0184502	0.00922509
ndh	0.00920245	0.00766871	0.0161043	0.00920245	0.00920245	0.00843558	0.0122699	0.0138037	0.0115031	0.0138037	0.0053681	0.0115031	0.00766871	0.00920245	0.0145706	0.00843558	0.0115031	0.0130368	0.00920245	0.0138037	0.0130368	0.0107362	0.0145706	0.00690184
ycfJ	0.0296846	0.0185529	0.0426716	0.012987	0.0278293	0.0148423	0.025974	0.0352505	0.0241187	0.0166976	0.0166976	0.0296846	0.0148423	0.0148423	0.0166976	0.025974	0.0222635	0.0222635	0.0222635	0.0408163	0.025974	0.0222635	0.0315399	0.0148423
ycfQ	0.00949367	0.0110759	0.0237342	0.0110759	0.0158228	0.0110759	0.00316456	0.0174051	0.0205696	0.00791139	0	0.0158228	0.00791139	0.0110759	0.0110759	0.0142405	0.0158228	0.0126582	0.0142405	0.0221519	0.0189873	0.0110759	0.0158228	0.0110759
bhsA	0	0.00389105	0.0194553	0.00389105	0.0077821	0.0077821	0.00389105	0.0155642	0.0116732	0.0077821	0.0077821	0.0116732	0	0.00389105	0.00389105	0	0.00389105	0.00389105	0.0077821	0.0077821	0.0077821	0.00389105	0.00389105	0.0116732
ldtC	0.016632	0.024948	0.029106	0.0176715	0.0280665	0.022869	0.0239085	0.024948	0.0197505	0.016632	0.00831601	0.024948	0.0114345	0.0135135	0.0218295	0.0155925	0.022869	0.027027	0.0197505	0.031185	0.018711	0.014553	0.0218295	0.014553
mfd	0.0116077	0.0110273	0.0162507	0.00725479	0.0203134	0.0142194	0.012188	0.0118979	0.0153802	0.012188	0.00493326	0.01509	0.00783517	0.00609402	0.012188	0.00928613	0.0116077	0.0153802	0.0104469	0.0145096	0.0139292	0.0127684	0.0194428	0.00986651
ycfT	0.0242311	0.0260951	0.0363467	0.0214352	0.0344828	0.0232992	0.0316869	0.0251631	0.0298229	0.027959	0.0158434	0.0354147	0.0139795	0.0167754	0.0232992	0.0177074	0.0251631	0.0316869	0.0326188	0.0316869	0.0195713	0.0223672	0.0326188	0.0186393
lolC	0	0	0	0	0.000834028	0.000834028	0.000834028	0	0	0	0	0	0	0	0.000834028	0	0	0	0	0	0	0.000834028	0	0
lolD	0	0	0	0	0.00142653	0	0	0	0	0	0	0.00142653	0.00142653	0	0	0	0.00142653	0	0.00142653	0	0	0	0	0
lolE	0	0	0	0	0	0	0	0	0	0.000803859	0	0	0	0	0	0	0	0	0	0	0	0	0	0
nagK	0.0109769	0.0131723	0.0186608	0.00439078	0.0109769	0.00878156	0.0109769	0.00987925	0.0175631	0.0153677	0.00329308	0.0186608	0.00658617	0.0131723	0.0131723	0.00439078	0.01427	0.0175631	0.00768386	0.01427	0.01427	0.00658617	0.00768386	0.00987925
cobB	0.0164835	0.0260989	0.0357143	0.021978	0.0288462	0.021978	0.021978	0.0164835	0.0233516	0.0151099	0.00549451	0.0164835	0.00824176	0.0123626	0.0206044	0.0123626	0.0178571	0.021978	0.0178571	0.0274725	0.0247253	0.0151099	0.0357143	0.0178571
ycfZ	0.0736041	0.0875635	0.115482	0.0494924	0.0862944	0.0812183	0.072335	0.0964467	0.101523	0.0736041	0.0418782	0.0824873	0.0545685	0.0596447	0.0647208	0.0736041	0.0774112	0.0951777	0.0786802	0.101523	0.102792	0.0888325	0.0926396	0.0812183
ymfA	0.0759219	0.0911063	0.0976139	0.0542299	0.101952	0.0498915	0.0802603	0.0650759	0.0737527	0.0759219	0.0433839	0.0845987	0.0629067	0.0650759	0.0629067	0.0477223	0.0867679	0.0976139	0.0694143	0.0824295	0.0911063	0.0759219	0.0911063	0.0607375
potD	0.0114723	0.0181644	0.0258126	0.0172084	0.0229446	0.0181644	0.0105163	0.0162524	0.0172084	0.0181644	0	0.0210325	0.0114723	0.0162524	0.0239006	0.0152964	0.0133843	0.0239006	0.0239006	0.0210325	0.0200765	0.00956023	0.0248566	0.00956023
potC	0.0138539	0.0176322	0.0239295	0.0188917	0.0201511	0.0125945	0.0188917	0.0163728	0.0201511	0.0138539	0.00503778	0.0151134	0.00881612	0.011335	0.00881612	0.0163728	0.0214106	0.0239295	0.0125945	0.0188917	0.0176322	0.0251889	0.0214106	0.0163728
potB	0.0120919	0.0145103	0.025393	0.0145103	0.0278114	0.0181378	0.0133011	0.0181378	0.0217654	0.0157195	0.00725514	0.0217654	0.00846433	0.0133011	0.019347	0.0181378	0.0133011	0.0169287	0.019347	0.0217654	0.0133011	0.0229746	0.0229746	0.0217654
potA	0.0114437	0.0228873	0.0264085	0.0211268	0.022007	0.0140845	0.0158451	0.0149648	0.0132042	0.0167254	0.00528169	0.0140845	0.0140845	0.00880282	0.0114437	0.0140845	0.0158451	0.0237676	0.0158451	0.022007	0.0132042	0.0140845	0.0228873	0.0114437
pepT	0.0106036	0.0171289	0.0228385	0.0146819	0.0269168	0.0146819	0.0187602	0.0187602	0.0171289	0.00978793	0.00734095	0.0195759	0.00734095	0.0195759	0.0130506	0.00897227	0.0122349	0.0114192	0.0163132	0.0195759	0.0244698	0.0154976	0.0244698	0.0106036
roxA	0.00981267	0.015165	0.0223015	0.00892061	0.0276539	0.00892061	0.014273	0.015165	0.0187333	0.0107047	0.00624442	0.0160571	0.00713649	0.0124888	0.0115968	0.00802855	0.0133809	0.0133809	0.0169492	0.0231936	0.0160571	0.00981267	0.014273	0.014273
phoQ	0.0191781	0.0164384	0.0260274	0.0178082	0.0246575	0.019863	0.0164384	0.0239726	0.0273973	0.0219178	0.00684932	0.0267123	0.010274	0.0123288	0.0219178	0.0150685	0.0205479	0.0239726	0.0136986	0.030137	0.0267123	0.0178082	0.0239726	0.0150685
phoP	0.0372578	0.04769	0.0551416	0.0387481	0.052161	0.0372578	0.0223547	0.0432191	0.0357675	0.0312966	0.0149031	0.0491803	0.0163934	0.0223547	0.0312966	0.0327869	0.0312966	0.0432191	0.0357675	0.0611028	0.0387481	0.0402385	0.052161	0.0283159
purB	0.0080292	0.00510949	0.00510949	0.00437956	0.0080292	0.00583942	0.00364964	0.00948905	0.00875912	0.00656934	0	0.00729927	0.00291971	0.00656934	0.00437956	0.00437956	0.00729927	0.00729927	0.00510949	0.00729927	0.00583942	0.00583942	0.010219	0.00437956
hflD	0.00312012	0.00624025	0.00468019	0.00780031	0.00156006	0.00624025	0.00312012	0.00468019	0.00780031	0.00312012	0.00312012	0.00780031	0.00468019	0.00156006	0.00780031	0.00780031	0.00624025	0.00312012	0.00156006	0.00780031	0.00312012	0.00936037	0.00624025	0.00624025
mnmA	0.00723327	0.00723327	0.00632911	0.0045208	0.00904159	0.00723327	0.00723327	0.00904159	0.0045208	0.00723327	0.00271248	0.00632911	0.0045208	0.00542495	0.00904159	0.00542495	0.00632911	0.0144665	0.00361664	0.00813743	0.00994575	0.00723327	0.0117541	0.00271248
nudJ	0.00650759	0.0173536	0.0195228	0.0238612	0.010846	0.0130152	0.0173536	0.010846	0.0238612	0.00867679	0.010846	0.021692	0.010846	0.0173536	0.0151844	0.00867679	0.0130152	0.0151844	0.0130152	0.0195228	0.0130152	0.0195228	0.021692	0.0151844
rluE	0.0183767	0.0245023	0.0352221	0.0260337	0.0382848	0.0306279	0.0275651	0.0290965	0.0367534	0.0168453	0.0107198	0.0352221	0.0183767	0.0245023	0.0306279	0.0153139	0.0245023	0.0275651	0.0199081	0.0275651	0.0306279	0.0229709	0.0306279	0.0336907
icd	0.0088	0.008	0.0152	0.0032	0.0152	0.0104	0.0136	0.0096	0.0144	0.0096	0.0016	0.0112	0.0072	0.0056	0.0072	0.0048	0.0072	0.0136	0.0112	0.0152	0.0152	0.0112	0.0128	0.0048
ymfD	0.0406015	0.0556391	0.0556391	0.0481203	0.0646617	0.0586466	0.0481203	0.0616541	0.0676692	0.0616541	0.0255639	0.0601504	0.0390977	0.0390977	0.0496241	0.0300752	0.0481203	0.0646617	0.0616541	0.0706767	0.0586466	0.0586466	0.0827068	0.037594
ymfE	0.0511364	0.0710227	0.078125	0.0397727	0.0639205	0.0482955	0.0497159	0.0639205	0.0724432	0.0482955	0.0227273	0.0696023	0.0426136	0.0525568	0.0539773	0.0411932	0.0525568	0.0625	0.0667614	0.0681818	0.0525568	0.0639205	0.0852273	0.0454545
lit	0.0761478	0.0884658	0.133259	0.0929451	0.108623	0.087346	0.100784	0.105263	0.107503	0.0918253	0.0380739	0.107503	0.0593505	0.0761478	0.0828667	0.0727884	0.0907055	0.101904	0.100784	0.111982	0.0996641	0.0963046	0.120941	0.0907055
intE	0.0585626	0.0851819	0.110027	0.0745342	0.104703	0.0905058	0.0976043	0.0958296	0.0887311	0.0887311	0.039929	0.0984916	0.0532387	0.0585626	0.0869565	0.0789707	0.0718722	0.100266	0.0780834	0.104703	0.0860692	0.0754215	0.102041	0.0851819
xisE	0.0857143	0.0816327	0.110204	0.0653061	0.106122	0.0857143	0.0693878	0.0857143	0.0816327	0.0816327	0.0408163	0.0979592	0.0489796	0.0693878	0.0693878	0.0734694	0.0693878	0.0857143	0.102041	0.118367	0.0734694	0.077551	0.0979592	0.0857143
ymfI	0.0175953	0.0146628	0.0293255	0.0439883	0.0322581	0.0146628	0.0234604	0.0234604	0.0234604	0.0205279	0	0.0205279	0.0058651	0.00879765	0.0205279	0.0205279	0.0351906	0.0293255	0.0175953	0.0146628	0.0146628	0.0117302	0.0351906	0.0117302
ymfJ	0.0194805	0.0324675	0.0422078	0.0357143	0.0292208	0.0324675	0.0357143	0.0357143	0.0422078	0.038961	0.012987	0.025974	0.0227273	0.0292208	0.0292208	0.0324675	0.0357143	0.0422078	0.0227273	0.038961	0.038961	0.0227273	0.0324675	0.0194805
cohE	0	0	0	0	0	0	0	0	0	0	0	0	0	0	0	0	0	0	0	0	0.00148368	0	0	0
croE	0.025	0.03	0.04	0.02	0.035	0.035	0.03	0.03	0.035	0.04	0.015	0.04	0.015	0.02	0.025	0.01	0.04	0.02	0.03	0.025	0.03	0.045	0.045	0.01
ymfL	0.0233393	0.0251346	0.0664273	0.021544	0.0287253	0.0287253	0.0359066	0.0341113	0.032316	0.037702	0.00897666	0.02693	0.016158	0.0179533	0.021544	0.0179533	0.021544	0.0394973	0.0305206	0.0412926	0.0305206	0.0305206	0.0305206	0.0125673
ymfM	0.0236686	0.0266272	0.0236686	0.0147929	0.056213	0.0266272	0.035503	0.0502959	0.0443787	0.0295858	0.00887574	0.0325444	0.0147929	0.0295858	0.0384615	0.0236686	0.0207101	0.0384615	0.0325444	0.035503	0.035503	0.0384615	0.0325444	0.0236686
oweE	0.0214592	0.0386266	0.0472103	0.0386266	0.0472103	0.0171674	0.0386266	0.0343348	0.0515021	0.0300429	0.0171674	0.0515021	0.0128755	0.0214592	0.0214592	0.0472103	0.0343348	0.0472103	0.0472103	0.0386266	0.0386266	0.0386266	0.0686695	0.0386266
aaaE	0.0211827	0.0335393	0.043248	0.0353045	0.0503089	0.0308914	0.0326567	0.0326567	0.0406002	0.027361	0.0132392	0.043248	0.0194175	0.0238305	0.0335393	0.0247132	0.0317741	0.038835	0.038835	0.0370697	0.0344219	0.0370697	0.0485437	0.0220653
ymfR	0.021978	0.010989	0.043956	0.010989	0.043956	0.0164835	0.010989	0.010989	0.0164835	0.0164835	0.00549451	0.0164835	0.010989	0.00549451	0.0164835	0.021978	0.010989	0.021978	0.032967	0.010989	0.0274725	0.00549451	0.0164835	0.010989
beeE	0.0218978	0.0218978	0.0218978	0.0218978	0.0340633	0.0145985	0.0243309	0.0194647	0.0291971	0.0170316	0.00243309	0.0364964	0.0170316	0.0170316	0.00486618	0.0145985	0.00729927	0.0218978	0.0145985	0.0194647	0.0218978	0.0145985	0.0291971	0.0145985
jayE	0.0205392	0.0308087	0.0385109	0.0218228	0.0372272	0.029525	0.0308087	0.0385109	0.0308087	0.0231065	0.00641849	0.0320924	0.012837	0.0179718	0.0179718	0.0231065	0.0243902	0.0397946	0.0192555	0.0346598	0.0282413	0.0231065	0.0333761	0.0269576
ymfQ	0.0205479	0.0393836	0.0445205	0.0239726	0.0445205	0.0205479	0.0239726	0.0342466	0.0479452	0.0308219	0.010274	0.0325342	0.0205479	0.0239726	0.0308219	0.0205479	0.0325342	0.0256849	0.0342466	0.0342466	0.0291096	0.0291096	0.0342466	0.0273973
tfaP	0.0992736	0.0823245	0.145278	0.125908	0.135593	0.116223	0.113801	0.113801	0.152542	0.0992736	0.0290557	0.123487	0.0726392	0.0847458	0.123487	0.113801	0.094431	0.135593	0.140436	0.125908	0.140436	0.135593	0.138015	0.0920097
stfE	0.08	0.11	0.138	0.09	0.154	0.088	0.11	0.106	0.146	0.114	0.048	0.114	0.072	0.082	0.114	0.062	0.108	0.102	0.102	0.124	0.102	0.104	0.126	0.074
pinE	0.0740072	0.101083	0.135379	0.101083	0.137184	0.0794224	0.099278	0.126354	0.106498	0.101083	0.0288809	0.110108	0.0451264	0.0938628	0.0920578	0.0703971	0.099278	0.111913	0.108303	0.117329	0.106498	0.111913	0.115523	0.0722022
mcrA	0.108043	0.122449	0.136855	0.108043	0.134454	0.121248	0.111645	0.12485	0.135654	0.122449	0.0516206	0.138055	0.0912365	0.0888355	0.12605	0.0936375	0.103241	0.128451	0.123649	0.14886	0.139256	0.122449	0.154862	0.105642
iraM	0.0835913	0.102167	0.136223	0.0866873	0.126935	0.105263	0.123839	0.105263	0.139319	0.123839	0.0371517	0.126935	0.0650155	0.0773994	0.126935	0.0804954	0.0897833	0.136223	0.0959752	0.154799	0.114551	0.130031	0.120743	0.0835913
ycgX	0.0693069	0.0866337	0.118812	0.0643564	0.10396	0.0891089	0.0767327	0.0965347	0.118812	0.0816832	0.0222772	0.108911	0.0544554	0.0767327	0.0792079	0.0668317	0.0767327	0.106436	0.106436	0.126238	0.0990099	0.0915842	0.0866337	0.0816832
bluR	0.0410397	0.0752394	0.0697674	0.0547196	0.0807114	0.0588235	0.0615595	0.0820793	0.0588235	0.0697674	0.0246238	0.0683995	0.0437756	0.0437756	0.0656635	0.0533516	0.0642955	0.0738714	0.0601915	0.0779754	0.0670315	0.0642955	0.0766074	0.0506156
bluF	0.0668869	0.0974401	0.130471	0.0759703	0.118084	0.0858794	0.102395	0.0957886	0.11313	0.0966144	0.0470685	0.104872	0.0627581	0.0800991	0.0966144	0.0743187	0.090834	0.113955	0.0957886	0.117258	0.0957886	0.0966144	0.106524	0.073493
ycgZ	0.0635593	0.0720339	0.122881	0.0635593	0.122881	0.0677966	0.0889831	0.131356	0.118644	0.0550847	0.0338983	0.0889831	0.0847458	0.0720339	0.0889831	0.059322	0.0889831	0.110169	0.0974576	0.127119	0.114407	0.0720339	0.131356	0.0677966
ymgA	0.0477941	0.117647	0.136029	0.0845588	0.139706	0.102941	0.102941	0.102941	0.132353	0.0882353	0.0441176	0.132353	0.0661765	0.0698529	0.106618	0.0625	0.0808824	0.139706	0.0992647	0.132353	0.0919118	0.106618	0.113971	0.0735294
ariR	0.0902256	0.105263	0.154135	0.093985	0.131579	0.105263	0.131579	0.142857	0.146617	0.120301	0.056391	0.12782	0.056391	0.0639098	0.12406	0.093985	0.0977444	0.161654	0.120301	0.18797	0.105263	0.12782	0.142857	0.093985
ymgC	0.137097	0.112903	0.169355	0.112903	0.181452	0.129032	0.112903	0.137097	0.145161	0.133065	0.0564516	0.157258	0.0887097	0.0927419	0.120968	0.112903	0.112903	0.149194	0.149194	0.16129	0.153226	0.157258	0.181452	0.157258
ycgG	0.101773	0.144452	0.170059	0.116875	0.164806	0.119501	0.138542	0.146422	0.162837	0.130007	0.0538411	0.152988	0.0892974	0.107026	0.116218	0.116875	0.121471	0.160867	0.150361	0.157584	0.152331	0.142482	0.164806	0.132633
ymgF	0.0825688	0.12844	0.151376	0.105505	0.137615	0.0779817	0.119266	0.0733945	0.123853	0.0963303	0.0321101	0.114679	0.0688073	0.0779817	0.0779817	0.0963303	0.0733945	0.100917	0.114679	0.165138	0.123853	0.119266	0.100917	0.0963303
ycgH	0.0770684	0.0986022	0.130336	0.0804685	0.123536	0.086513	0.103136	0.0993578	0.125803	0.0933132	0.0385342	0.111447	0.0619569	0.070646	0.0948243	0.0774462	0.104269	0.11598	0.10918	0.120136	0.119003	0.101247	0.117491	0.093691
ymgD	0.0516717	0.0729483	0.0729483	0.0547112	0.0820669	0.0759878	0.0699088	0.0547112	0.0942249	0.0699088	0.0243161	0.0790274	0.0334347	0.0516717	0.0638298	0.0303951	0.0547112	0.0699088	0.0729483	0.0972644	0.0638298	0.0547112	0.0638298	0.0486322
ymgG	0.0697674	0.0872093	0.122093	0.0930233	0.101744	0.0959302	0.0988372	0.122093	0.119186	0.0872093	0.0261628	0.0872093	0.0494186	0.0697674	0.0813953	0.0668605	0.0930233	0.130814	0.0959302	0.0872093	0.0930233	0.0930233	0.0901163	0.0872093
ymgI	0.0289017	0.0289017	0.0462428	0.0231214	0.0404624	0.0346821	0.0520231	0.0346821	0.0809249	0.0635838	0.0115607	0.0404624	0.017341	0.0404624	0.0404624	0.0346821	0.0289017	0.0404624	0.0462428	0.0520231	0.0462428	0.0520231	0.0462428	0.0289017
minE	0.0037594	0	0.0037594	0	0.0037594	0.0037594	0	0	0	0.0037594	0	0.0037594	0	0	0	0	0	0.0075188	0	0.0037594	0	0	0.0037594	0
minD	0.00738916	0.0135468	0.023399	0.00985222	0.020936	0.00862069	0.0135468	0.0147783	0.0147783	0.0123153	0.00369458	0.020936	0.00985222	0.00862069	0.0110837	0.0123153	0.0135468	0.0147783	0.00985222	0.0123153	0.0160099	0.0147783	0.0172414	0.0123153
minC	0.0115108	0.0172662	0.0230216	0.00863309	0.0201439	0.0172662	0.0143885	0.00863309	0.0158273	0.0158273	0.00863309	0.028777	0.00719424	0.0129496	0.0129496	0.00431655	0.0100719	0.0273381	0.018705	0.0201439	0.0143885	0.0143885	0.0230216	0.0129496
ycgJ	0.0733696	0.105978	0.122283	0.0815217	0.122283	0.0869565	0.105978	0.13587	0.0978261	0.105978	0.0380435	0.130435	0.0652174	0.0706522	0.11413	0.0788043	0.0815217	0.0951087	0.111413	0.138587	0.108696	0.11413	0.122283	0.0652174
pliG	0.114713	0.142145	0.162095	0.117207	0.177057	0.119701	0.127182	0.174564	0.169576	0.154613	0.0773067	0.159601	0.0997506	0.124688	0.154613	0.0972569	0.13217	0.179551	0.13217	0.162095	0.127182	0.137157	0.19202	0.124688
ycgL	0.0341297	0.0375427	0.0580205	0.0273038	0.0750853	0.0307167	0.0375427	0.0341297	0.0511945	0.0341297	0.0204778	0.0511945	0.0238908	0.0511945	0.0477816	0.0307167	0.0273038	0.0511945	0.0375427	0.0546075	0.0477816	0.0409556	0.0341297	0.0375427
ycgM	0.0151745	0.0273141	0.0288316	0.0227618	0.0409712	0.0212443	0.0273141	0.0349014	0.0318665	0.0333839	0.0106222	0.0333839	0.016692	0.0273141	0.0273141	0.0182094	0.016692	0.0242792	0.0197269	0.0394537	0.0424886	0.016692	0.030349	0.0197269
ycgN	0.0477223	0.0715835	0.0824295	0.0433839	0.0780911	0.0759219	0.0672451	0.0715835	0.0932755	0.0780911	0.021692	0.0650759	0.0433839	0.0520607	0.0585683	0.0477223	0.0607375	0.0694143	0.0563991	0.0867679	0.0759219	0.0672451	0.0997831	0.0607375
hlyE	0.0845225	0.12404	0.144896	0.0965971	0.126235	0.111965	0.110867	0.115258	0.122942	0.116356	0.0482986	0.121844	0.0669594	0.0757409	0.105379	0.0889133	0.0976948	0.131723	0.115258	0.118551	0.121844	0.111965	0.133919	0.107574
umuD	0.026253	0.0334129	0.0429594	0.0381862	0.052506	0.026253	0.0334129	0.0477327	0.0286396	0.0214797	0.0167064	0.0405728	0.0214797	0.0238663	0.0334129	0.0190931	0.0238663	0.0357995	0.0214797	0.0381862	0.0405728	0.0238663	0.0381862	0.0310263
umuC	0.0157729	0.0205047	0.0307571	0.0157729	0.0197161	0.0181388	0.0228707	0.0181388	0.0173502	0.0189274	0.00709779	0.0197161	0.00473186	0.0102524	0.0141956	0.0102524	0.0149842	0.022082	0.0173502	0.0181388	0.0149842	0.0149842	0.0189274	0.0118297
dsbB	0.00943396	0.0169811	0.0207547	0.00754717	0.0245283	0.00377358	0.00566038	0.0113208	0.0207547	0.0132075	0.00377358	0.0245283	0.0169811	0.0132075	0.0150943	0.00754717	0.00754717	0.0113208	0.0169811	0.0188679	0.0169811	0.0132075	0.0264151	0.0150943
nhaB	0.0168722	0.0233615	0.027255	0.0214147	0.027904	0.0175211	0.0201168	0.0220636	0.0304997	0.0116807	0.00584036	0.0266061	0.0142764	0.0175211	0.0188189	0.0168722	0.0188189	0.0292018	0.0188189	0.0207657	0.0214147	0.0227125	0.0246593	0.0103829
fadR	0.0208623	0.0445063	0.0584145	0.0333797	0.0584145	0.0403338	0.0333797	0.0305981	0.0403338	0.0319889	0.015299	0.0403338	0.0180807	0.0236439	0.0361613	0.0333797	0.0319889	0.0333797	0.0292072	0.0403338	0.0431154	0.0347705	0.0472879	0.0222531
ycgB	0.022846	0.022846	0.0326371	0.0234987	0.0300261	0.0221932	0.0234987	0.0280679	0.0306789	0.0248042	0.0078329	0.022846	0.0189295	0.0189295	0.0195822	0.0137076	0.0221932	0.0254569	0.0248042	0.0339426	0.0234987	0.0182768	0.0274151	0.0169713
dadA	0.0138675	0.0130971	0.0154083	0.0100154	0.0231125	0.0107858	0.0130971	0.0146379	0.0200308	0.00924499	0.00616333	0.0154083	0.00847458	0.00847458	0.0115562	0.00693374	0.0161787	0.0169492	0.00770416	0.0130971	0.0192604	0.0100154	0.0146379	0.0100154
dadX	0.00841121	0.0158879	0.0196262	0.0158879	0.0205607	0.011215	0.011215	0.0102804	0.0158879	0.0196262	0.00654206	0.0149533	0.00747664	0.0130841	0.0168224	0.00841121	0.0149533	0.0168224	0.011215	0.017757	0.0168224	0.0140187	0.0140187	0.0149533
cvrA	0.0362903	0.03053	0.0432028	0.0334101	0.0455069	0.0264977	0.0288018	0.0368664	0.03053	0.0288018	0.00864055	0.0380184	0.0207373	0.0224654	0.0334101	0.0264977	0.0241935	0.0362903	0.0362903	0.0460829	0.0385945	0.0351382	0.0339862	0.0288018
ldcA	0	0	0	0	0.00109409	0	0	0	0	0	0	0	0	0	0	0	0	0	0	0	0	0	0.00109409	0
emtA	0.0196399	0.01473	0.0196399	0.00490998	0.0261866	0.00981997	0.00818331	0.0163666	0.0229133	0.0163666	0.00654664	0.0180033	0.00981997	0.0163666	0.0163666	0.00981997	0.00818331	0.0114566	0.0196399	0.0245499	0.01473	0.01473	0.0261866	0.00818331
ycgR	0.0258856	0.0313351	0.0354223	0.020436	0.0354223	0.0299728	0.0231608	0.0231608	0.0422343	0.0245232	0.00817439	0.0299728	0.0231608	0.0217984	0.0217984	0.0163488	0.0190736	0.0258856	0.020436	0.0245232	0.0340599	0.0258856	0.0299728	0.0190736
ymgE	0.0433071	0.0590551	0.0669291	0.0314961	0.0511811	0.0511811	0.0551181	0.0708661	0.0826772	0.0551181	0.015748	0.0551181	0.023622	0.0393701	0.0433071	0.0393701	0.0551181	0.0551181	0.0275591	0.0708661	0.0590551	0.0511811	0.0629921	0.0629921
ycgY	0.0818182	0.075	0.1	0.0636364	0.0909091	0.0636364	0.0590909	0.075	0.0795455	0.0727273	0.0204545	0.0795455	0.0477273	0.0659091	0.0818182	0.0409091	0.05	0.0886364	0.075	0.0863636	0.075	0.0795455	0.0840909	0.0659091
treA	0.030053	0.0312316	0.0412493	0.0306423	0.0430171	0.0329994	0.0365351	0.0441956	0.0459635	0.0318209	0.0111962	0.0489098	0.0212139	0.0265174	0.0318209	0.0282852	0.0365351	0.0383029	0.0329994	0.0494991	0.0394814	0.0294638	0.04066	0.0288745
dhaM	0.0197461	0.0260931	0.0394922	0.0148096	0.0317348	0.022567	0.0218618	0.0197461	0.0246827	0.0183357	0.00987306	0.0260931	0.01622	0.0119887	0.0183357	0.0169252	0.0218618	0.0267983	0.0218618	0.0303244	0.0246827	0.0239774	0.0303244	0.0148096
dhaL	0.00632911	0.0110759	0.0158228	0.0126582	0.0142405	0.0110759	0.0126582	0.0126582	0.0142405	0.00791139	0	0.00791139	0.00791139	0.00791139	0.00949367	0	0.00474684	0.0174051	0.0174051	0.0158228	0.0126582	0.00791139	0.00949367	0.0126582
dhaK	0.00841121	0.0214953	0.0252336	0.0158879	0.0214953	0.0168224	0.0205607	0.0149533	0.0196262	0.0168224	0.00654206	0.0242991	0.0140187	0.0168224	0.017757	0.0158879	0.0214953	0.0345794	0.0186916	0.0130841	0.0271028	0.0186916	0.0158879	0.0140187
dhaR	0.019802	0.0192809	0.0291819	0.0177176	0.0312663	0.019802	0.0213653	0.0291819	0.0265763	0.0171965	0.00677436	0.0302241	0.0135487	0.0166754	0.0234497	0.0177176	0.0270974	0.025013	0.019802	0.0323085	0.025013	0.0276186	0.029703	0.0203231
ycgV	0.0327869	0.0404604	0.0596442	0.0345309	0.0561563	0.0383676	0.0422044	0.03767	0.044646	0.0352285	0.0167422	0.0415068	0.0265085	0.025811	0.0460412	0.0331357	0.0338333	0.0442972	0.0401116	0.0477851	0.0474363	0.0418556	0.0509243	0.0303453
ychF	0	0.00274977	0.00549954	0.00366636	0.00366636	0.00366636	0.00549954	0.00183318	0.00458295	0.00183318	0.00091659	0.00366636	0.00183318	0.00183318	0.00458295	0.00549954	0.00183318	0.00549954	0.00183318	0.00274977	0.00091659	0.00274977	0.00733272	0.00458295
pth	0	0	0	0	0.00171233	0	0	0	0	0	0	0	0	0	0	0	0	0	0	0.00171233	0.00171233	0	0	0
ychH	0.0215827	0.0251799	0.0215827	0.0179856	0.0359712	0.0143885	0.028777	0.0143885	0.0179856	0.0107914	0.00719424	0.0323741	0.00359712	0.0107914	0.0143885	0.0143885	0.0215827	0.0143885	0.028777	0.0359712	0.0215827	0.0215827	0.0359712	0.0143885
dauA	0.0154854	0.0166766	0.0220369	0.013103	0.0220369	0.013103	0.0178678	0.019059	0.0303752	0.016081	0.00536033	0.0250149	0.00893389	0.0172722	0.019059	0.013103	0.0125074	0.0262061	0.0178678	0.0214413	0.0202501	0.0208457	0.016081	0.0214413
prs	0	0	0	0	0.00105597	0.00105597	0	0	0.00105597	0	0	0	0	0	0	0	0	0	0	0	0	0.00105597	0	0
ispE	0	0	0	0	0.00117509	0.00117509	0	0	0	0	0	0	0	0	0	0	0	0	0	0	0	0	0	0
lolB	0	0	0	0	0	0	0	0	0	0	0	0	0	0	0	0	0	0	0	0	0	0	0	0
hemA	0	0	0	0	0	0	0	0	0	0	0	0	0	0	0	0	0	0	0.000796178	0.000796178	0	0	0.000796178	0
prfA	0.000924214	0	0	0	0	0	0.000924214	0	0	0	0	0	0	0	0	0	0	0	0.00184843	0	0	0.000924214	0	0
prmC	0	0	0	0	0	0	0	0	0	0	0.00120048	0.00120048	0	0	0	0	0	0	0	0	0.00360144	0	0	0
ychQ	0.0204082	0.0204082	0.0204082	0.00765306	0.0204082	0.0153061	0.0102041	0.0255102	0.0127551	0.0178571	0.00255102	0.0178571	0.00510204	0.0127551	0.0204082	0.0204082	0.0127551	0.0127551	0.0102041	0.0127551	0.0127551	0.0127551	0.0102041	0.00510204
ychA	0.00370828	0.00494438	0.0111248	0.00494438	0.00618047	0.00247219	0.00741656	0.00247219	0.00370828	0.00247219	0	0.00988875	0	0.00370828	0.00247219	0.00247219	0.00247219	0.0111248	0.00494438	0.0111248	0.00370828	0.00370828	0.00618047	0.00865266
kdsA	0	0	0	0	0	0	0.00117096	0	0	0	0	0	0	0	0	0	0	0	0	0	0	0	0	0
chaA	0.0454545	0.0563636	0.0845455	0.0436364	0.0772727	0.0563636	0.0472727	0.0554545	0.0736364	0.0572727	0.0227273	0.0590909	0.04	0.0409091	0.0663636	0.05	0.0590909	0.0681818	0.0554545	0.0718182	0.0645455	0.0563636	0.0681818	0.0527273
chaB	0.0304348	0.0782609	0.0826087	0.0608696	0.0913043	0.0826087	0.0652174	0.0695652	0.0695652	0.0652174	0.0347826	0.0869565	0.0304348	0.0391304	0.0434783	0.0434783	0.0434783	0.0652174	0.073913	0.073913	0.0434783	0.0521739	0.0565217	0.0434783
chaC	0.0201439	0.0172662	0.0258993	0.0129496	0.0158273	0.0172662	0.0215827	0.0158273	0.0230216	0.018705	0.0028777	0.0201439	0.00863309	0.0143885	0.0244604	0.0143885	0.0201439	0.0230216	0.0143885	0.0273381	0.0244604	0.018705	0.0273381	0.0158273
ychN	0.0283286	0.0339943	0.0368272	0.01983	0.0254958	0.0254958	0.0311615	0.0226629	0.0396601	0.0169972	0.00566572	0.0396601	0.00849858	0.0113314	0.0254958	0.0169972	0.01983	0.0368272	0.0169972	0.0169972	0.0368272	0.0339943	0.0424929	0.0169972
ychO	0.0186514	0.0294118	0.0337159	0.0243902	0.0315638	0.025825	0.0215208	0.0251076	0.027977	0.0322812	0.0071736	0.0294118	0.0136298	0.0172166	0.0236729	0.0186514	0.0222382	0.025825	0.0251076	0.0337159	0.0251076	0.0236729	0.0322812	0.0157819
narL	0.00769231	0.0276923	0.0323077	0.00923077	0.0184615	0.0153846	0.0184615	0.0338462	0.0261538	0.00769231	0.00615385	0.0107692	0.00461538	0.0261538	0.02	0.00615385	0.0169231	0.0215385	0.0184615	0.0215385	0.0215385	0.0123077	0.02	0.00769231
narX	0.0183742	0.0211581	0.0250557	0.0111359	0.032294	0.0155902	0.0183742	0.0233853	0.0250557	0.0150334	0.013363	0.0233853	0.00835189	0.013363	0.0200445	0.0111359	0.0172606	0.0239421	0.018931	0.0200445	0.0183742	0.0217149	0.0194878	0.0144766
narK	0.0201294	0.0244428	0.0244428	0.0172538	0.030913	0.0194105	0.0186916	0.0244428	0.0222861	0.0186916	0.00790798	0.0237239	0.0129403	0.0244428	0.023005	0.0172538	0.015816	0.0215672	0.023005	0.023005	0.0258807	0.0222861	0.0301941	0.023005
narG	0.0122896	0.0170986	0.0256479	0.0154956	0.0219076	0.0168314	0.0136254	0.0232434	0.0248464	0.0125568	0.00667913	0.0195031	0.00988512	0.0128239	0.0138926	0.0122896	0.0162971	0.0165643	0.0170986	0.0168314	0.0197702	0.0157628	0.0213732	0.0154956
narH	0.0130039	0.0130039	0.0208062	0.0188557	0.0208062	0.0143043	0.0104031	0.0162549	0.0162549	0.0130039	0.00130039	0.0149545	0.00910273	0.0117035	0.0130039	0.0104031	0.0130039	0.0175553	0.0130039	0.0104031	0.0136541	0.0162549	0.0136541	0.0130039
narJ	0.0126761	0.015493	0.0169014	0.0140845	0.0140845	0.00985915	0.015493	0.0126761	0.0183099	0.0169014	0.0084507	0.0126761	0.00985915	0.0056338	0.0112676	0.0126761	0.0126761	0.015493	0.0211268	0.0197183	0.00985915	0.00985915	0.015493	0.0084507
narI	0.014771	0.014771	0.0162482	0.00738552	0.014771	0.0118168	0.0177253	0.0103397	0.0118168	0.00443131	0.00590842	0.0162482	0.00590842	0.00886263	0.014771	0.0118168	0.014771	0.0118168	0.0206795	0.0192024	0.014771	0.0118168	0.0162482	0.00886263
purU	0.00950119	0.0106888	0.0190024	0.0106888	0.0106888	0.0106888	0.0142518	0.0106888	0.0106888	0.0178147	0.00118765	0.00950119	0.00356295	0.00831354	0.00950119	0.0178147	0.00950119	0.0178147	0.0130641	0.0154394	0.0142518	0.0178147	0.0166271	0.00593824
ychJ	0.0327511	0.0414847	0.0633188	0.0414847	0.0720524	0.0436681	0.0393013	0.0414847	0.0502183	0.0567686	0.0196507	0.0567686	0.0305677	0.0262009	0.0393013	0.0327511	0.0458515	0.058952	0.0393013	0.0545852	0.0414847	0.0349345	0.0414847	0.0327511
rssA	0.0243094	0.0331492	0.0430939	0.0265193	0.0453039	0.0276243	0.0220994	0.0276243	0.0309392	0.0309392	0.0110497	0.040884	0.0132597	0.0254144	0.0298343	0.0276243	0.0309392	0.0342541	0.0298343	0.0364641	0.0430939	0.0298343	0.039779	0.0342541
rssB	0.0088845	0.023692	0.0384995	0.0108588	0.0286278	0.0217177	0.0315893	0.0227048	0.0246792	0.0088845	0.005923	0.0256663	0.0148075	0.0246792	0.0207305	0.0187562	0.0217177	0.0404738	0.0286278	0.0345508	0.0256663	0.0197433	0.0306022	0.0148075
galU	0.00330396	0.00660793	0.00660793	0.00770925	0.00881057	0.00220264	0.00440529	0.00770925	0.0121145	0.00881057	0.00330396	0.00660793	0.00330396	0.00440529	0.00440529	0.00330396	0.00440529	0.00660793	0.00220264	0.00770925	0.00660793	0.00440529	0.00220264	0.00330396
hns	0.00242131	0.00726392	0.00726392	0.00242131	0.00242131	0.00484262	0.00484262	0	0.00968523	0.00726392	0	0.00484262	0.00484262	0	0.00242131	0.00484262	0.00726392	0.00968523	0.00242131	0.00726392	0.00484262	0.00242131	0.00726392	0.00484262
tdk	0.082658	0.115073	0.147488	0.0907618	0.123177	0.0972447	0.100486	0.095624	0.111831	0.105348	0.0453809	0.111831	0.0551053	0.082658	0.0875203	0.0810373	0.095624	0.0940032	0.095624	0.10859	0.111831	0.102107	0.121556	0.0858995
insZ	0.0133929	0.0111607	0.0234375	0.0200893	0.0212054	0.0145089	0.0122768	0.0178571	0.0234375	0.0133929	0.00446429	0.0178571	0.0078125	0.0133929	0.0100446	0.0122768	0.00558036	0.0178571	0.0167411	0.015625	0.0122768	0.0178571	0.0200893	0.0111607
adhE	0.0011215	0.00149533	0.00186916	0	0.000373832	0.00149533	0.000747664	0.000373832	0.000747664	0.000373832	0	0.000747664	0.000747664	0.000373832	0.000747664	0.000747664	0	0.000747664	0.000373832	0.000747664	0.00224299	0.000747664	0.0011215	0
ychE	0.0231839	0.0355487	0.064915	0.0401855	0.0479134	0.0262751	0.0370943	0.0432767	0.0618238	0.0401855	0.0170015	0.0479134	0.015456	0.0324575	0.0231839	0.0247295	0.0386399	0.0463679	0.0386399	0.0448223	0.0417311	0.0355487	0.0525502	0.0370943
oppA	0.0588596	0.066217	0.0784795	0.0521153	0.0643777	0.0564071	0.0588596	0.0649908	0.0778663	0.0656039	0.0367872	0.0680564	0.0521153	0.0619252	0.0674433	0.0619252	0.060699	0.0656039	0.0588596	0.0717351	0.0735745	0.071122	0.0705089	0.0686695
oppB	0.113043	0.126087	0.148913	0.0967391	0.123913	0.104348	0.116304	0.131522	0.123913	0.119565	0.0619565	0.127174	0.0847826	0.0978261	0.11087	0.098913	0.11087	0.106522	0.109783	0.123913	0.123913	0.121739	0.119565	0.105435
oppC	0.05837	0.0440529	0.0594714	0.0396476	0.064978	0.0473568	0.0506608	0.0440529	0.0506608	0.0539648	0.0330396	0.0627753	0.0418502	0.0396476	0.0495595	0.0451542	0.0561674	0.0539648	0.0528634	0.0660793	0.0517621	0.0572687	0.0660793	0.05837
oppD	0.047384	0.0434353	0.0493583	0.0394867	0.0493583	0.041461	0.0325765	0.0503455	0.0523198	0.0375123	0.029615	0.053307	0.0384995	0.0434353	0.0375123	0.041461	0.0493583	0.0493583	0.0503455	0.0700888	0.0463968	0.0454097	0.0631787	0.0562685
oppF	0.0547809	0.0657371	0.063745	0.0418327	0.059761	0.0438247	0.0557769	0.0657371	0.0697211	0.0537849	0.0298805	0.061753	0.059761	0.0448207	0.061753	0.0468127	0.060757	0.0727092	0.061753	0.0786853	0.063745	0.059761	0.0697211	0.0537849
yciU	0	0.0121581	0.0212766	0.00911854	0.0121581	0.00911854	0.00911854	0.00911854	0.0121581	0.00607903	0	0.00303951	0.00911854	0.00911854	0.00303951	0.00303951	0.00607903	0.0121581	0.0121581	0.00607903	0.00607903	0.00911854	0.00911854	0.00607903
clsA	0.00958904	0.0130137	0.0164384	0.0123288	0.0212329	0.00753425	0.0109589	0.0109589	0.0143836	0.0109589	0.00684932	0.0116438	0.00342466	0.00547945	0.0109589	0.00958904	0.0130137	0.0143836	0.0130137	0.0150685	0.0143836	0.00890411	0.0171233	0.0157534
yciY	0.0751445	0.0578035	0.132948	0.0693642	0.0924855	0.104046	0.0635838	0.104046	0.104046	0.0462428	0.0346821	0.104046	0.0635838	0.0462428	0.0751445	0.0924855	0.0867052	0.0867052	0.0751445	0.104046	0.104046	0.0809249	0.115607	0.0809249
kch	0.0790104	0.0925778	0.122107	0.0614525	0.0949721	0.075818	0.0742219	0.0806065	0.102155	0.0933759	0.0359138	0.094174	0.066241	0.0598563	0.0734238	0.0622506	0.0790104	0.094174	0.0861931	0.100559	0.0885874	0.0790104	0.0909816	0.0734238
yciI	0.0574324	0.0709459	0.0878378	0.0709459	0.0709459	0.0608108	0.0743243	0.0641892	0.0608108	0.0675676	0.0371622	0.0810811	0.0506757	0.0439189	0.0641892	0.0439189	0.0777027	0.0574324	0.0878378	0.0878378	0.0844595	0.0709459	0.0743243	0.0675676
tonB	0.0125174	0.0139082	0.0222531	0.0111266	0.0208623	0.015299	0.0125174	0.0222531	0.0166898	0.0222531	0.00556328	0.0222531	0.00834492	0.00556328	0.0180807	0.00834492	0.00834492	0.0125174	0.0194715	0.0139082	0.0166898	0.0139082	0.0236439	0.0125174
yciA	0.0251256	0.0351759	0.0427136	0.0326633	0.0351759	0.0226131	0.0201005	0.0226131	0.0301508	0.0376884	0.00251256	0.0301508	0.0150754	0.0251256	0.0226131	0.0276382	0.0251256	0.0251256	0.0326633	0.0427136	0.0276382	0.0201005	0.0351759	0.0251256
yciB	0.0111317	0.012987	0.0204082	0.0148423	0.0148423	0.00742115	0.0111317	0.00927644	0.0148423	0.00927644	0	0.0166976	0.00556586	0	0.00927644	0.00742115	0.0222635	0.0166976	0.0111317	0.00556586	0.0148423	0.00927644	0.00742115	0.0166976
yciC	0.0228802	0.0363392	0.039031	0.0242261	0.0417227	0.0349933	0.0336474	0.0376851	0.0376851	0.025572	0.00942127	0.0282638	0.0188425	0.0282638	0.0349933	0.0309556	0.0309556	0.039031	0.025572	0.0430686	0.0363392	0.0228802	0.0430686	0.0215343
ompW	0.0485893	0.0611285	0.0736677	0.0611285	0.0673981	0.0611285	0.0721003	0.0689655	0.0642633	0.0485893	0.0282132	0.0736677	0.0329154	0.0438871	0.0783699	0.039185	0.0564263	0.0626959	0.0642633	0.0658307	0.0673981	0.0485893	0.0752351	0.039185
yciE	0.132411	0.136364	0.140316	0.104743	0.13834	0.118577	0.12253	0.120553	0.142292	0.0948617	0.0395257	0.142292	0.0711462	0.104743	0.130435	0.0948617	0.118577	0.132411	0.126482	0.156126	0.130435	0.0988142	0.140316	0.110672
yciF	0.126	0.14	0.182	0.094	0.164	0.126	0.14	0.14	0.152	0.132	0.068	0.168	0.098	0.108	0.134	0.106	0.126	0.16	0.142	0.156	0.15	0.152	0.154	0.13
yciG	0.106145	0.111732	0.128492	0.0837989	0.111732	0.100559	0.111732	0.145251	0.122905	0.0782123	0.0670391	0.150838	0.0782123	0.0893855	0.0949721	0.0726257	0.106145	0.106145	0.106145	0.139665	0.139665	0.0893855	0.106145	0.0893855
trpA	0.0210918	0.0359801	0.044665	0.0235732	0.0496278	0.0223325	0.0372208	0.0347395	0.0372208	0.0359801	0.0173697	0.0459057	0.016129	0.0223325	0.0372208	0.0260546	0.0297767	0.0471464	0.0397022	0.0347395	0.0359801	0.0334988	0.0409429	0.0322581
trpB	0.00670578	0.0142498	0.0318525	0.0117351	0.015088	0.0184409	0.0201174	0.0108969	0.0209556	0.0125733	0.00335289	0.0184409	0.00670578	0.00922045	0.00502934	0.0117351	0.0125733	0.015088	0.0201174	0.0234702	0.0176027	0.0117351	0.0184409	0.00754401
trpC	0.0213079	0.0264511	0.0352682	0.0183688	0.0213079	0.0308597	0.0198384	0.0286554	0.0264511	0.0183688	0.00661278	0.0257164	0.0168993	0.0154298	0.0213079	0.0191036	0.0213079	0.0330639	0.0227774	0.0271859	0.0220426	0.0176341	0.0301249	0.0132256
trpD	0.00626959	0.0144201	0.0213166	0.0112853	0.0175549	0.0169279	0.0125392	0.0213166	0.0175549	0.00815047	0.00438871	0.0194357	0.00626959	0.0144201	0.015047	0.0100313	0.0137931	0.0194357	0.0125392	0.0163009	0.0131661	0.0112853	0.015674	0.0119122
trpE	0.0147247	0.0179257	0.0224072	0.0153649	0.0262484	0.0140845	0.0147247	0.021767	0.0198464	0.0134443	0.00384123	0.0211268	0.0115237	0.0134443	0.0211268	0.0102433	0.0166453	0.0243278	0.0147247	0.0185659	0.0160051	0.0179257	0.0160051	0.0102433
trpL	0	0	0	0	0.0454545	0.0227273	0	0	0	0	0	0	0	0	0.0454545	0	0	0	0	0	0.0227273	0.0227273	0	0
yciV	0.00794552	0.0136209	0.030647	0.0261067	0.015891	0.0181612	0.0215664	0.0215664	0.0192963	0.0181612	0.0124858	0.0204313	0.0124858	0.0102157	0.0124858	0.0136209	0.0238365	0.0215664	0.0227015	0.0204313	0.0170261	0.0192963	0.0170261	0.015891
yciO	0.00967742	0.0225806	0.0322581	0.0177419	0.0387097	0.0290323	0.0177419	0.033871	0.0306452	0.0258065	0.00645161	0.0306452	0.0209677	0.0145161	0.0193548	0.0129032	0.0225806	0.0193548	0.0290323	0.0306452	0.0209677	0.0306452	0.0225806	0.0209677
yciQ	0.060686	0.0897098	0.0992084	0.0680739	0.0960422	0.0770449	0.0707124	0.0759894	0.0881266	0.0654354	0.03219	0.0817942	0.051715	0.0612137	0.0686016	0.0585752	0.0733509	0.0870712	0.0738786	0.092876	0.0817942	0.0759894	0.0849604	0.0680739
rluB	0.00914286	0.0182857	0.0148571	0.0137143	0.0217143	0.0125714	0.00571429	0.0148571	0.0182857	0.0137143	0.00342857	0.0194286	0.00342857	0.00457143	0.0102857	0.008	0.00914286	0.0194286	0.0114286	0.0102857	0.00685714	0.008	0.016	0.00914286
btuR	0.0152542	0.0288136	0.0220339	0.0220339	0.0169492	0.0237288	0.0271186	0.0169492	0.0220339	0.0220339	0.00169492	0.0152542	0.0152542	0.0135593	0.0305085	0.0186441	0.0135593	0.0338983	0.0135593	0.0254237	0.0271186	0.0220339	0.0118644	0.020339
yciK	0.0131926	0.0197889	0.0356201	0.0171504	0.025066	0.0158311	0.0158311	0.0224274	0.0277045	0.0237467	0.0105541	0.0316623	0.0118734	0.0158311	0.0237467	0.0171504	0.0118734	0.0197889	0.0171504	0.0171504	0.0184697	0.025066	0.0224274	0.0184697
sohB	0.0190658	0.0219256	0.0333651	0.0209724	0.0266921	0.0181125	0.0238322	0.0238322	0.0276454	0.0219256	0.0085796	0.0190658	0.00953289	0.0142993	0.0228789	0.0171592	0.0152526	0.0238322	0.0238322	0.0285987	0.0228789	0.0219256	0.029552	0.0209724
yciN	0.0318725	0.0278884	0.0438247	0.0318725	0.0199203	0.0159363	0.0199203	0.0119522	0.0278884	0.0239044	0.0119522	0.0239044	0.0239044	0.0159363	0.0199203	0.0159363	0.0239044	0.0438247	0.0318725	0.0199203	0.0239044	0.0199203	0.0318725	0.0119522
topA	0	0	0.00038506	0	0	0	0	0	0.00038506	0	0	0	0.00038506	0	0	0	0	0	0.00038506	0	0.00038506	0	0.00038506	0
cysB	0.0554415	0.0841889	0.0862423	0.0585216	0.0800821	0.0482546	0.0626283	0.0708419	0.0759754	0.0667351	0.0318275	0.0759754	0.0338809	0.0451745	0.0728953	0.0482546	0.0585216	0.0574949	0.0544148	0.0759754	0.0574949	0.0646817	0.0728953	0.0533881
ymiA	0.0121951	0.0121951	0.0243902	0.0121951	0.0243902	0.0365854	0.0121951	0.0243902	0.0182927	0.0304878	0.0121951	0.00609756	0.00609756	0.0121951	0.0243902	0.0243902	0.0121951	0.0243902	0.0182927	0.0182927	0.0243902	0.0182927	0.0304878	0.0121951
yciX	0.0718563	0.101796	0.0898204	0.0718563	0.11976	0.0718563	0.0778443	0.0598802	0.0718563	0.0718563	0.0239521	0.0778443	0.0538922	0.0359281	0.0598802	0.0479042	0.0838323	0.0838323	0.0658683	0.0958084	0.0718563	0.0538922	0.0778443	0.0718563
acnA	0.0157009	0.0201869	0.0272897	0.0142056	0.0291589	0.0179439	0.0254206	0.0242991	0.0276636	0.0205607	0.00598131	0.0198131	0.0119626	0.0145794	0.0190654	0.0142056	0.0179439	0.0239252	0.0220561	0.0284112	0.0216822	0.0164486	0.0246729	0.0153271
ribA	0	0	0	0	0	0	0.00169492	0	0	0	0	0	0	0	0	0	0	0	0	0	0	0	0	0
pgpB	0.0209424	0.026178	0.0287958	0.0157068	0.0274869	0.0274869	0.0209424	0.0196335	0.026178	0.0196335	0.0117801	0.0209424	0.0052356	0.0183246	0.0157068	0.0143979	0.0196335	0.0314136	0.0248691	0.0248691	0.026178	0.0248691	0.0235602	0.0196335
yciS	0.00324675	0.00324675	0.00324675	0	0.00324675	0	0	0	0.00324675	0.00324675	0	0	0	0.00324675	0	0	0	0.00324675	0	0.00649351	0.00324675	0.00324675	0.00324675	0
yciM	0	0.000855432	0.000855432	0	0.000855432	0	0.000855432	0	0	0	0	0.000855432	0	0	0	0.000855432	0	0.000855432	0	0.0025663	0.0025663	0	0	0
pyrF	0.0135685	0.0162822	0.027137	0.00814111	0.027137	0.0176391	0.0108548	0.00949796	0.0312076	0.0230665	0.0027137	0.0149254	0.00814111	0.00678426	0.0162822	0.0122117	0.0122117	0.0244233	0.0162822	0.0284939	0.0149254	0.0217096	0.0189959	0.0108548
yciH	0.0644172	0.0613497	0.0674847	0.0214724	0.0705521	0.0398773	0.0521472	0.0674847	0.0613497	0.0398773	0.0245399	0.0644172	0.0429448	0.0306748	0.0490798	0.0582822	0.0460123	0.0460123	0.0521472	0.0674847	0.0644172	0.0521472	0.0613497	0.0674847
osmB	0.12844	0.142202	0.178899	0.0779817	0.165138	0.133028	0.142202	0.155963	0.146789	0.123853	0.0688073	0.188073	0.0917431	0.110092	0.119266	0.114679	0.114679	0.151376	0.133028	0.137615	0.146789	0.169725	0.174312	0.133028
yciT	0.024032	0.0293725	0.0373832	0.024032	0.0373832	0.0307076	0.0226969	0.0226969	0.0253672	0.024032	0.0146862	0.0267023	0.0173565	0.0267023	0.0360481	0.0186916	0.0213618	0.0293725	0.0267023	0.0267023	0.0186916	0.0133511	0.0307076	0.0226969
yciZ	0.0231214	0.0289017	0.0115607	0.0289017	0.0289017	0.017341	0.017341	0.0231214	0.0231214	0.0231214	0.00578035	0.0289017	0	0.0346821	0.0289017	0.0231214	0.0115607	0.0231214	0.0231214	0.0462428	0	0.0231214	0.017341	0.0289017
gmr	0.0206549	0.0236776	0.0377834	0.0206549	0.0342569	0.0297229	0.0241814	0.0241814	0.02267	0.0277078	0.00906801	0.0221662	0.0146096	0.0141058	0.0196474	0.0186398	0.0216625	0.0277078	0.02267	0.031738	0.0251889	0.0231738	0.0307305	0.0201511
ymiB	0	0.00961538	0	0	0.00961538	0.00961538	0	0	0	0	0	0	0	0	0	0	0	0	0.00961538	0	0	0	0	0.00961538
rnb	0.00568769	0.00723888	0.00930714	0.00258532	0.0098242	0.00517063	0.00465357	0.00672182	0.00672182	0.00206825	0.00206825	0.00775595	0.00103413	0.00361944	0.00361944	0.00361944	0.00465357	0.00775595	0.00568769	0.0103413	0.00775595	0.00672182	0.00672182	0.00465357
yciW	0.0186335	0.0195209	0.0221828	0.0177462	0.0266193	0.0275067	0.0177462	0.0159716	0.0275067	0.0177462	0.00443656	0.0275067	0.0133097	0.0195209	0.0150843	0.0168589	0.0266193	0.0275067	0.028394	0.0310559	0.0248447	0.0230701	0.0159716	0.0266193
fabI	0	0	0	0	0	0	0	0	0	0	0	0.00126904	0	0	0.00126904	0	0	0	0	0	0	0	0	0
ycjD	0.0254958	0.0169972	0.0339943	0.0113314	0.0339943	0.0311615	0.0169972	0.0311615	0.0339943	0.0226629	0.00566572	0.0368272	0.0254958	0.0113314	0.0226629	0.0226629	0.01983	0.0226629	0.0169972	0.0254958	0.01983	0.01983	0.0311615	0.0226629
sapF	0.00124069	0.00124069	0.00992556	0.00124069	0.00496278	0.00496278	0.00124069	0.00248139	0.00248139	0.00248139	0	0.00372208	0.00124069	0.00248139	0.00248139	0.00124069	0.00124069	0.00744417	0.00496278	0.00372208	0.00496278	0.00248139	0.00372208	0.00124069
sapD	0.00201613	0.00302419	0.00100806	0.00302419	0.00705645	0.00201613	0	0.00604839	0.00201613	0.00100806	0	0.00201613	0.00100806	0.00100806	0.00604839	0.00100806	0.00504032	0.00504032	0.00201613	0.00302419	0.00504032	0.00100806	0.00302419	0.00100806
sapC	0.0011236	0.00337079	0.00449438	0.00449438	0.0101124	0.0011236	0.00449438	0.00224719	0.00449438	0.0011236	0	0.00561798	0.0011236	0.0011236	0.0011236	0	0.0011236	0.00561798	0.00337079	0.00337079	0.00337079	0.00337079	0.00449438	0.00449438
sapB	0.00310881	0.00207254	0.00932642	0.00103627	0.00621762	0.00310881	0.00207254	0	0.00621762	0.00310881	0	0.00621762	0.00310881	0.00310881	0.00103627	0.00103627	0.00414508	0.00310881	0.00207254	0.00414508	0.00414508	0.00725389	0.00518135	0.00518135
sapA	0.00365186	0.00121729	0.00608643	0.00304321	0.00486914	0.00912964	0.00365186	0.00608643	0.00486914	0.00669507	0.00304321	0.00365186	0.00243457	0.00365186	0.00730371	0.00182593	0.00365186	0.00608643	0.00365186	0.00608643	0.00608643	0.0042605	0.00608643	0.00486914
ymjA	0.0285714	0.0612245	0.0367347	0.0204082	0.0285714	0.0244898	0.0244898	0.0163265	0.0204082	0.0163265	0.0122449	0.0367347	0.0204082	0.0326531	0.0122449	0.0326531	0.0122449	0.0326531	0.00816327	0.0285714	0.0204082	0.0244898	0.0244898	0.0408163
puuP	0.0180505	0.0296029	0.033213	0.0173285	0.0296029	0.0187726	0.0223827	0.0281588	0.0281588	0.0180505	0.0115523	0.0274368	0.0173285	0.0187726	0.0202166	0.0238267	0.0194946	0.031769	0.0158845	0.0274368	0.0231047	0.0231047	0.0245487	0.0144404
puuA	0.0112835	0.0197461	0.0211566	0.0119887	0.0183357	0.0183357	0.0190409	0.0190409	0.0183357	0.0183357	0.00352609	0.0211566	0.0077574	0.0119887	0.0176305	0.0126939	0.0197461	0.0253879	0.0155148	0.0190409	0.0190409	0.0133992	0.0260931	0.0133992
puuD	0.0104712	0.0143979	0.0314136	0.0117801	0.0405759	0.0209424	0.0196335	0.0196335	0.0235602	0.0170157	0.0026178	0.0274869	0.0104712	0.013089	0.0248691	0.0117801	0.0183246	0.0170157	0.0209424	0.0274869	0.0196335	0.0209424	0.0222513	0.026178
puuR	0.0287253	0.037702	0.05386	0.0448833	0.0412926	0.0394973	0.0233393	0.05386	0.0394973	0.043088	0.0125673	0.043088	0.0305206	0.032316	0.0305206	0.0251346	0.0394973	0.032316	0.0359066	0.043088	0.0448833	0.0341113	0.0251346	0.043088
puuC	0.0107599	0.0208473	0.0275723	0.0161399	0.0188299	0.0127774	0.0181574	0.0174849	0.0215198	0.0141224	0.00605245	0.0201748	0.0107599	0.0114324	0.0134499	0.00874243	0.0208473	0.0188299	0.0161399	0.0188299	0.0161399	0.0208473	0.0275723	0.0141224
puuB	0.0140625	0.0179687	0.0226562	0.0101563	0.0289063	0.0164063	0.0171875	0.01875	0.015625	0.015625	0.00859375	0.0179687	0.0140625	0.0117188	0.01875	0.00859375	0.0117188	0.0171875	0.0164063	0.0242188	0.0171875	0.0164063	0.0148437	0.015625
puuE	0.0166008	0.0173913	0.03083	0.0166008	0.0268775	0.00948617	0.0150198	0.0166008	0.026087	0.0158103	0.0055336	0.026087	0.00711462	0.0181818	0.0166008	0.0126482	0.0150198	0.0221344	0.0229249	0.0268775	0.0158103	0.0221344	0.029249	0.0134387
pspF	0.0143296	0.0214944	0.0225179	0.013306	0.0276356	0.0194473	0.0143296	0.0255885	0.0317298	0.024565	0.00409417	0.0143296	0.011259	0.013306	0.0143296	0.011259	0.0122825	0.0214944	0.0163767	0.0317298	0.035824	0.0204708	0.0255885	0.0163767
pspA	0.0134731	0.011976	0.0179641	0.010479	0.010479	0.0149701	0.0149701	0.00748503	0.011976	0.011976	0.00149701	0.0179641	0.00598802	0.00748503	0.0134731	0.00748503	0.00898204	0.0179641	0.0149701	0.0164671	0.0179641	0.0164671	0.0194611	0.0134731
pspB	0.0133929	0.00892857	0.03125	0.0178571	0.03125	0.03125	0.0133929	0.0133929	0.0178571	0.0267857	0.00892857	0.0178571	0.00892857	0.0267857	0.0267857	0.0133929	0.0223214	0.0133929	0.0223214	0.0133929	0.0223214	0.0223214	0.00892857	0.03125
pspC	0.00835655	0.0111421	0.0334262	0.0222841	0.0250696	0.0334262	0.0250696	0.0139276	0.0334262	0.0334262	0.0194986	0.0306407	0.0139276	0.0111421	0.0222841	0.00278552	0.0306407	0.0167131	0.0194986	0.0306407	0.0167131	0.0139276	0.0222841	0.0306407
pspD	0.0180995	0.0135747	0.0135747	0.0271493	0.0226244	0.0135747	0.0135747	0.0226244	0.0180995	0.0226244	0.0180995	0.0135747	0.00452489	0.0226244	0.0180995	0.0226244	0.0135747	0.0180995	0.0271493	0.0135747	0	0.0135747	0.0226244	0.00904977
pspE	0.0636943	0.0859873	0.0764331	0.0573248	0.0955414	0.0764331	0.0796178	0.0764331	0.089172	0.0605096	0.0191083	0.0605096	0.0382166	0.0700637	0.0732484	0.0636943	0.0700637	0.066879	0.066879	0.0955414	0.0764331	0.0828025	0.0828025	0.0573248
ycjM	0.112567	0.123288	0.154258	0.100655	0.143538	0.116736	0.106015	0.124479	0.132817	0.115545	0.0571769	0.128648	0.0869565	0.101846	0.114949	0.0952948	0.115545	0.128648	0.116736	0.147707	0.123883	0.123288	0.145325	0.100655
ycjN	0.0356037	0.0402477	0.0727554	0.0356037	0.0588235	0.0479876	0.0464396	0.0611455	0.0619195	0.0441176	0.0154799	0.0487616	0.0232198	0.0386997	0.0371517	0.0348297	0.0472136	0.0518576	0.0510836	0.0565015	0.0464396	0.0425697	0.0472136	0.0402477
ycjO	0.0170261	0.0340522	0.0351873	0.0204313	0.0385925	0.0249716	0.0215664	0.0249716	0.0261067	0.015891	0.00681044	0.0204313	0.0113507	0.0204313	0.0192963	0.014756	0.0170261	0.0227015	0.0227015	0.0283768	0.0215664	0.0192963	0.0249716	0.014756
ycjP	0.0225653	0.0285036	0.0332542	0.02019	0.0332542	0.0154394	0.0261283	0.0213777	0.0285036	0.0249406	0.00475059	0.0308789	0.0154394	0.0213777	0.02019	0.0118765	0.0190024	0.0273159	0.02019	0.0285036	0.023753	0.0166271	0.0261283	0.0130641
ycjQ	0.00665399	0.0190114	0.0190114	0.0095057	0.0218631	0.0180608	0.0104563	0.0161597	0.0209125	0.0152091	0.00570342	0.0209125	0.013308	0.0104563	0.0095057	0.0104563	0.0171103	0.0142586	0.0171103	0.0218631	0.0209125	0.0142586	0.0152091	0.0142586
ycjR	0.0139594	0.0152284	0.0190355	0.0177665	0.0177665	0.0152284	0.0126904	0.0152284	0.0266497	0.0139594	0.00380711	0.0190355	0.0114213	0.0139594	0.0126904	0.00888325	0.0203046	0.0241117	0.0139594	0.0177665	0.0215736	0.0152284	0.0241117	0.0279188
ycjS	0.0151659	0.0123223	0.0303318	0.00853081	0.0255924	0.0170616	0.014218	0.0170616	0.0199052	0.0123223	0.00663507	0.0227488	0.00758294	0.00947867	0.0104265	0.00947867	0.0208531	0.0199052	0.0180095	0.0180095	0.0208531	0.0151659	0.0208531	0.0161137
ycjT	0.0220556	0.0180856	0.0251434	0.0149978	0.0224967	0.0154389	0.0136745	0.0216145	0.0299956	0.0154389	0.00617556	0.0216145	0.0114689	0.00926334	0.0216145	0.0114689	0.0194089	0.0180856	0.0207322	0.0224967	0.0211734	0.0145567	0.0224967	0.0141156
ycjU	0.0136571	0.0227618	0.0242792	0.0121396	0.0257967	0.0227618	0.0151745	0.0288316	0.0182094	0.0121396	0.0121396	0.0349014	0.0136571	0.0121396	0.0091047	0.0136571	0.0182094	0.0197269	0.0212443	0.0242792	0.016692	0.0197269	0.0227618	0.0136571
ycjV	0.0555042	0.0638298	0.0675301	0.0490287	0.0730805	0.0555042	0.066605	0.0601295	0.0656799	0.0610546	0.0296022	0.0675301	0.0407031	0.0444033	0.0555042	0.039778	0.0582794	0.0656799	0.0564292	0.0656799	0.066605	0.0564292	0.0721554	0.0462535
ompG	0.139227	0.177901	0.209945	0.140331	0.19116	0.151381	0.166851	0.18453	0.201105	0.175691	0.0872928	0.201105	0.116022	0.135912	0.160221	0.143646	0.163536	0.192265	0.172376	0.21105	0.19558	0.198895	0.207735	0.171271
ycjW	0.0841683	0.10521	0.124248	0.0801603	0.125251	0.0961924	0.0841683	0.109218	0.117234	0.0851703	0.0601202	0.119238	0.0781563	0.0921844	0.103206	0.0871743	0.0971944	0.126253	0.102204	0.122244	0.11022	0.11022	0.126253	0.0961924
ycjX	0.023622	0.0343593	0.0300644	0.0207588	0.0393701	0.0243379	0.0221904	0.0286328	0.0379384	0.0257695	0.00644238	0.0322119	0.0128848	0.0178955	0.0264853	0.0193271	0.0314961	0.0307802	0.0264853	0.0300644	0.0350752	0.0200429	0.0314961	0.0250537
ycjF	0.0179076	0.0273327	0.0377003	0.0301602	0.0245052	0.0207352	0.0235627	0.0226202	0.0254477	0.0311027	0.00754006	0.0245052	0.0169651	0.0179076	0.0235627	0.0197926	0.0245052	0.0377003	0.0254477	0.0282752	0.0292177	0.0273327	0.0282752	0.0169651
tyrR	0.0155743	0.0123297	0.0188189	0.0129786	0.0194679	0.0155743	0.0168722	0.0214147	0.0175211	0.0155743	0.00584036	0.0214147	0.00843608	0.00778715	0.0155743	0.0116807	0.0123297	0.0214147	0.0162232	0.0246593	0.01817	0.0123297	0.0194679	0.0168722
tpx	0.0217391	0.0158103	0.0335968	0.0118577	0.0335968	0.0177866	0.0118577	0.027668	0.027668	0.0237154	0.00197628	0.0177866	0.0118577	0.013834	0.0316206	0.0217391	0.0118577	0.0256917	0.0237154	0.0197628	0.0316206	0.013834	0.0217391	0.00988142
ycjG	0.0134715	0.0165803	0.0165803	0.0165803	0.0186528	0.0186528	0.0217617	0.0217617	0.0217617	0.026943	0.0103627	0.0176166	0.011399	0.0145078	0.0238342	0.00829016	0.0165803	0.0186528	0.0176166	0.0248705	0.0217617	0.0145078	0.0217617	0.0165803
mpaA	0.0302198	0.0274725	0.0425824	0.0164835	0.0315934	0.0315934	0.0343407	0.0343407	0.0384615	0.0260989	0.00961538	0.0343407	0.0233516	0.0302198	0.0247253	0.0137363	0.0288462	0.043956	0.0192308	0.0370879	0.0247253	0.0260989	0.032967	0.0164835
ymjC	0.0145985	0.0145985	0.0364964	0.00729927	0.0364964	0.0364964	0.0145985	0.0291971	0.0218978	0.0291971	0.00729927	0.0218978	0	0.0218978	0.0364964	0.0145985	0.0218978	0.0218978	0.0145985	0.0218978	0.0145985	0	0.0218978	0.00729927
ymjD	0.0615385	0.0615385	0.0769231	0.0307692	0.0769231	0.0461538	0.0615385	0.0461538	0.0615385	0.0307692	0	0.0461538	0.0153846	0.0461538	0.0923077	0.0615385	0.0307692	0.0307692	0.0769231	0.0923077	0.0461538	0.0615385	0.0769231	0.0461538
ycjY	0.0478261	0.051087	0.0586957	0.0336957	0.048913	0.0456522	0.0391304	0.0434783	0.0554348	0.0467391	0.0163043	0.0369565	0.0358696	0.0358696	0.0347826	0.0391304	0.0402174	0.0402174	0.0358696	0.0543478	0.0413043	0.0326087	0.051087	0.0391304
pgrR	0.0622914	0.0789766	0.119021	0.0622914	0.10901	0.0812013	0.0700779	0.0889878	0.0967742	0.083426	0.0244716	0.0956618	0.0634038	0.0622914	0.0745273	0.0667408	0.0622914	0.100111	0.083426	0.0901001	0.0856507	0.0789766	0.0945495	0.0656285
mppA	0.066336	0.0781153	0.0880347	0.0619963	0.0942343	0.0712957	0.0570366	0.0719157	0.0818351	0.0768754	0.0216987	0.083075	0.0514569	0.0570366	0.066956	0.0644761	0.066956	0.0867948	0.0706758	0.0936144	0.066336	0.0719157	0.0874148	0.0743955
ynaI	0.0581959	0.070805	0.108632	0.0640155	0.0902037	0.070805	0.0824442	0.086324	0.121242	0.0921435	0.0358875	0.0824442	0.0543162	0.0669253	0.071775	0.0581959	0.0659554	0.0902037	0.0892338	0.0969932	0.0911736	0.0775946	0.0882638	0.0737148
ynaJ	0.0272374	0.0350195	0.0544747	0.0311284	0.0311284	0.0350195	0.0194553	0.0466926	0.0311284	0.0233463	0.0116732	0.0389105	0.0311284	0.0311284	0.0272374	0.0272374	0.0466926	0.0389105	0.0350195	0.0389105	0.0350195	0.0389105	0.0311284	0.0233463
uspE	0.0147368	0.00947368	0.0189474	0.0126316	0.0147368	0.0105263	0.0210526	0.0105263	0.02	0.00736842	0.00526316	0.0221053	0.00631579	0.0115789	0.0178947	0.00631579	0.0126316	0.0157895	0.0147368	0.0242105	0.0147368	0.0189474	0.0231579	0.0136842
fnr	0.00398936	0	0.00531915	0	0.00398936	0.00132979	0.00265957	0.00132979	0	0	0	0.00265957	0	0	0	0	0.00132979	0	0.00265957	0.00265957	0.00132979	0	0.00132979	0
ogt	0.015534	0.031068	0.0271845	0.0252427	0.0194175	0.0116505	0.0174757	0.00582524	0.0330097	0.0213592	0.00194175	0.0252427	0.0135922	0.0271845	0.0213592	0.0174757	0.0116505	0.0194175	0.015534	0.015534	0.0271845	0.015534	0.023301	0.0194175
abgT	0.0216252	0.0216252	0.0235911	0.0150721	0.0294889	0.0235911	0.0190039	0.0235911	0.0222805	0.0157274	0.00720839	0.0288336	0.0117955	0.0163827	0.0176933	0.0117955	0.0150721	0.0176933	0.0216252	0.025557	0.0216252	0.0203145	0.0249017	0.0144168
abgB	0.0131488	0.0179931	0.0311419	0.0110727	0.0262976	0.0221453	0.0193772	0.0193772	0.0186851	0.0179931	0.00346021	0.016609	0.0110727	0.0186851	0.015917	0.0110727	0.0124567	0.0304498	0.0200692	0.0249135	0.017301	0.0117647	0.0214533	0.016609
abgA	0.0183206	0.0290076	0.0351145	0.0267176	0.0305344	0.0282443	0.0244275	0.0267176	0.0267176	0.0244275	0.010687	0.0328244	0.0145038	0.0137405	0.0175573	0.0175573	0.019084	0.0198473	0.0244275	0.0320611	0.0335878	0.019084	0.0251908	0.021374
abgR	0.0385463	0.0517621	0.0682819	0.0396476	0.0539648	0.0418502	0.0286344	0.0506608	0.0605727	0.0484581	0.0286344	0.05837	0.0231278	0.030837	0.0407489	0.0407489	0.0418502	0.0517621	0.0539648	0.0572687	0.0484581	0.0330396	0.0561674	0.034141
mcaS	0.105263	0.2	0.189474	0.157895	0.126316	0.115789	0.136842	0.168421	0.126316	0.157895	0.0421053	0.157895	0.105263	0.0526316	0.147368	0.115789	0.115789	0.210526	0.136842	0.136842	0.147368	0.157895	0.126316	0.105263
smrA	0.0195382	0.0230906	0.035524	0.0195382	0.026643	0.0159858	0.0142096	0.0124334	0.0248668	0.0106572	0.00888099	0.00888099	0.0053286	0.0142096	0.0159858	0.0195382	0.0213144	0.017762	0.0213144	0.026643	0.017762	0.0142096	0.0195382	0.017762
ydaM	0.0227273	0.0219156	0.0438312	0.0251623	0.0446429	0.0373377	0.0292208	0.0308442	0.036526	0.0332792	0.0121753	0.0308442	0.0243506	0.0251623	0.0332792	0.0275974	0.0324675	0.0470779	0.0357143	0.038961	0.0430195	0.0340909	0.0470779	0.0373377
ydaN	0.0213632	0.0254323	0.0274669	0.0244151	0.034588	0.0305188	0.0366226	0.034588	0.0315361	0.0223805	0.0152594	0.0274669	0.0203459	0.0244151	0.0244151	0.0193286	0.0244151	0.0284842	0.0233978	0.0335707	0.0213632	0.0274669	0.0406918	0.0183113
fnrS	0.00826446	0.00826446	0.0165289	0	0.00826446	0.00826446	0.0330579	0.0165289	0	0	0.00826446	0.00826446	0.0247934	0.00826446	0.0165289	0	0.0165289	0.0247934	0.0247934	0.0247934	0.0165289	0.00826446	0.0165289	0
dbpA	0.01311	0.01311	0.02622	0.0123816	0.0233066	0.0167516	0.019665	0.0138383	0.0203933	0.0160233	0.00364166	0.0203933	0.010925	0.00873999	0.01311	0.00946832	0.010925	0.02622	0.0182083	0.01748	0.0189366	0.0160233	0.0225783	0.00655499
ttcA	0.0256684	0.0224599	0.0352941	0.0160428	0.026738	0.0181818	0.0213904	0.031016	0.0235294	0.0245989	0.00855615	0.0224599	0.0160428	0.0203209	0.0192513	0.0224599	0.0213904	0.0245989	0.0171123	0.0256684	0.0213904	0.0245989	0.0213904	0.0149733
intR	0.0809717	0.123887	0.131984	0.0963563	0.11498	0.0931174	0.103644	0.0995951	0.116599	0.0931174	0.0477733	0.123887	0.0744939	0.0842105	0.0963563	0.0793522	0.0947368	0.110931	0.11336	0.140081	0.111741	0.102024	0.136842	0.0874494
ydaQ	0.218605	0.227907	0.293023	0.209302	0.269767	0.213953	0.232558	0.269767	0.251163	0.209302	0.12093	0.288372	0.176744	0.186047	0.24186	0.176744	0.246512	0.269767	0.237209	0.297674	0.297674	0.218605	0.293023	0.195349
rcbA	0.0478469	0.0861244	0.076555	0.0430622	0.0861244	0.0956938	0.0861244	0.0909091	0.110048	0.0717703	0.0334928	0.0861244	0.0478469	0.0526316	0.0717703	0.0526316	0.062201	0.119617	0.0909091	0.119617	0.0956938	0.0669856	0.100478	0.0956938
ralR	0.113402	0.14433	0.180412	0.113402	0.149485	0.14433	0.149485	0.134021	0.185567	0.113402	0.0412371	0.164948	0.0773196	0.108247	0.128866	0.118557	0.128866	0.154639	0.128866	0.14433	0.123711	0.123711	0.164948	0.118557
recT	0.0556242	0.0766378	0.0877627	0.065513	0.0815822	0.0679852	0.0630408	0.0828183	0.0815822	0.0556242	0.0321384	0.07911	0.039555	0.0370828	0.053152	0.0519159	0.0642769	0.0741656	0.0667491	0.0877627	0.0679852	0.0580964	0.0716934	0.0580964
recE	0.02	0.0326923	0.0365385	0.0257692	0.0330769	0.0246154	0.0292308	0.0257692	0.0303846	0.02	0.00807692	0.0323077	0.0142308	0.0173077	0.0226923	0.0176923	0.0188462	0.0346154	0.0265385	0.0346154	0.0292308	0.0242308	0.0303846	0.0192308
racC	0.08	0.0945455	0.141818	0.0727273	0.112727	0.0763636	0.0872727	0.101818	0.0981818	0.0763636	0.0363636	0.0909091	0.0581818	0.08	0.0763636	0.0545455	0.116364	0.123636	0.0981818	0.116364	0.0945455	0.0981818	0.112727	0.0763636
ydaE	0.0529412	0.0529412	0.123529	0.0588235	0.0941176	0.0411765	0.0470588	0.0705882	0.0823529	0.0647059	0.0235294	0.111765	0.0470588	0.0647059	0.105882	0.0764706	0.0764706	0.0823529	0.0529412	0.1	0.0941176	0.0705882	0.0882353	0.0823529
kilR	0.104072	0.162896	0.176471	0.122172	0.171946	0.158371	0.153846	0.144796	0.176471	0.153846	0.0633484	0.158371	0.104072	0.113122	0.135747	0.0904977	0.144796	0.149321	0.149321	0.158371	0.149321	0.149321	0.153846	0.117647
sieB	0.0737705	0.0922131	0.108607	0.0655738	0.110656	0.0819672	0.0901639	0.104508	0.0942623	0.0860656	0.0286885	0.112705	0.0553279	0.067623	0.0922131	0.0696721	0.0840164	0.0881148	0.0840164	0.135246	0.10041	0.102459	0.106557	0.102459
ydaF	0.0903226	0.122581	0.16129	0.103226	0.135484	0.122581	0.141935	0.135484	0.16129	0.122581	0.0645161	0.129032	0.083871	0.116129	0.0709677	0.0903226	0.122581	0.16129	0.154839	0.148387	0.135484	0.109677	0.167742	0.0903226
ydaG	0.0597015	0.0746269	0.0970149	0.0522388	0.0746269	0.0522388	0.0298507	0.0671642	0.0522388	0.0597015	0.0298507	0.0820896	0.0223881	0.0746269	0.0522388	0.0447761	0.0522388	0.0746269	0.0746269	0.0671642	0.0746269	0.0522388	0.0447761	0.0223881
racR	0	0	0	0	0	0	0	0	0	0	0	0	0	0	0	0	0	0.00210084	0	0	0	0	0.00210084	0
ydaS	0.0472973	0.0439189	0.0675676	0.0337838	0.0675676	0.0439189	0.0574324	0.0574324	0.0641892	0.0472973	0.0202703	0.0641892	0.0304054	0.0540541	0.0506757	0.0506757	0.0371622	0.0574324	0.0472973	0.0810811	0.0472973	0.0371622	0.0777027	0.0371622
ydaT	0.021327	0.0260664	0.049763	0.0236967	0.0402844	0.0331754	0.0260664	0.0379147	0.0308057	0.0189573	0.00473934	0.0331754	0.007109	0.0189573	0.0379147	0.0331754	0.0331754	0.0379147	0.0308057	0.0236967	0.0402844	0.0189573	0.0402844	0.0331754
ydaU	0.0233372	0.0245041	0.0466744	0.0245041	0.0513419	0.0221704	0.0396733	0.0326721	0.0326721	0.0245041	0.0105018	0.0361727	0.0198366	0.0210035	0.0303384	0.0256709	0.0291715	0.0350058	0.0245041	0.0373396	0.0245041	0.0221704	0.0350058	0.033839
ydaV	0.0241287	0.0241287	0.0227882	0.00938338	0.0201072	0.0214477	0.0227882	0.0134048	0.0241287	0.0187668	0.00670241	0.0214477	0.0107239	0.0134048	0.0134048	0.0187668	0.0107239	0.0187668	0.0147453	0.0321716	0.0281501	0.0120643	0.0268097	0.0120643
ydaW	0.0280561	0.0240481	0.0501002	0.0260521	0.0320641	0.0160321	0.0140281	0.0200401	0.0300601	0.0160321	0.00400802	0.0340681	0.0140281	0.0140281	0.0180361	0.0180361	0.0300601	0.0260521	0.0260521	0.0320641	0.0320641	0.0180361	0.0300601	0.0180361
trkG	0.118051	0.134523	0.177763	0.0988332	0.175704	0.122169	0.122855	0.144132	0.16129	0.136582	0.0603981	0.148936	0.0926561	0.0995196	0.124914	0.108442	0.138641	0.160604	0.131091	0.165408	0.138641	0.142759	0.157172	0.115305
ynaK	0.125475	0.159696	0.174905	0.140684	0.163498	0.140684	0.148289	0.148289	0.1673	0.136882	0.0608365	0.13308	0.110266	0.140684	0.13308	0.0988593	0.114068	0.136882	0.136882	0.190114	0.155894	0.140684	0.155894	0.110266
ydaY	0.0685841	0.0973451	0.0862832	0.0707965	0.103982	0.079646	0.0884956	0.079646	0.090708	0.0818584	0.0486726	0.0951327	0.0619469	0.0575221	0.0929204	0.0752212	0.0752212	0.0840708	0.0641593	0.0929204	0.0884956	0.0663717	0.0973451	0.0752212
tmpR	0.0761803	0.0793991	0.113734	0.0804721	0.110515	0.0933476	0.0912017	0.0987124	0.0987124	0.0890558	0.0354077	0.0954936	0.0654506	0.0718884	0.0890558	0.0761803	0.0858369	0.0965665	0.0879828	0.106223	0.0901288	0.100858	0.109442	0.0772532
lomR.1	0.0191388	0.0334928	0.0574163	0.0191388	0.0430622	0.0382775	0.0334928	0.0430622	0.0430622	0.0287081	0	0.0478469	0.0239234	0.0334928	0.0287081	0.0191388	0.0430622	0.0287081	0.00956938	0.0334928	0.0334928	0.0239234	0.0239234	0.0287081
lomR.2	0.015873	0.010582	0.010582	0.00529101	0.026455	0.00529101	0.010582	0.037037	0.026455	0.00529101	0	0.015873	0	0.010582	0.010582	0.010582	0.015873	0.015873	0.015873	0.021164	0.015873	0.026455	0.042328	0.010582
stfR	0.0175491	0.0276621	0.0333135	0.0246877	0.0350982	0.0276621	0.0223081	0.0288519	0.0353956	0.0297442	0.00981559	0.0300416	0.0166568	0.018144	0.02558	0.0184414	0.0193337	0.0279595	0.0223081	0.0336109	0.0279595	0.0267698	0.030934	0.0217133
ttcC	0	0	0	0	0	0	0	0	0	0.04	0	0	0	0	0	0	0	0	0	0	0	0	0	0
uspF	0.0552995	0.0714286	0.0921659	0.0737327	0.105991	0.0691244	0.0737327	0.078341	0.105991	0.078341	0.0299539	0.101382	0.0437788	0.0529954	0.0668203	0.0668203	0.0737327	0.0921659	0.0645161	0.0829493	0.0691244	0.062212	0.101382	0.0599078
ompN	0.0926743	0.133274	0.15534	0.1015	0.157988	0.104148	0.128861	0.130627	0.142101	0.120035	0.0458959	0.150927	0.0750221	0.100618	0.126214	0.0970874	0.105031	0.133274	0.120918	0.146514	0.117387	0.130627	0.150044	0.107679
micC	0.0277778	0.0648148	0.037037	0.037037	0.0462963	0.0462963	0.0462963	0.0462963	0.0185185	0.0277778	0.00925926	0.0648148	0	0.0185185	0.0648148	0.0277778	0.0555556	0.0462963	0.0648148	0.0277778	0.0555556	0.0555556	0.0740741	0.0462963
pfo	0.0136209	0.0175936	0.0241203	0.0153235	0.0207151	0.0190125	0.0175936	0.0170261	0.0201476	0.0150397	0.00681044	0.0215664	0.00936436	0.0127696	0.0178774	0.00908059	0.0190125	0.0175936	0.0170261	0.0246879	0.0192963	0.0184449	0.0218502	0.0144722
ydbJ	0.0112782	0.0112782	0.0075188	0.018797	0.0338346	0.0225564	0.0150376	0.0150376	0.0263158	0.0225564	0	0.0263158	0.0112782	0.0225564	0.0112782	0.0150376	0.0263158	0.018797	0.018797	0.0225564	0.018797	0.0075188	0.0150376	0.0150376
hslJ	0.0118483	0.014218	0.0331754	0.0189573	0.028436	0.0165877	0.021327	0.0308057	0.021327	0.0236967	0.00947867	0.0379147	0.007109	0.021327	0.0189573	0.0236967	0.0260664	0.0379147	0.0189573	0.021327	0.028436	0.0165877	0.0236967	0.021327
ldhA	0.016178	0.0151668	0.0182002	0.0101112	0.0222447	0.0141557	0.0111223	0.0151668	0.0202224	0.0182002	0.00606673	0.0141557	0.00808898	0.00808898	0.0171891	0.0111223	0.0111223	0.0151668	0.016178	0.0202224	0.0202224	0.0131446	0.0202224	0.00808898
ydbH	0.021978	0.0234937	0.032967	0.0257673	0.0363774	0.0284199	0.0204623	0.0287988	0.0303145	0.021978	0.0143994	0.0318302	0.0155362	0.0159151	0.0208412	0.0197044	0.0208412	0.0344828	0.0269041	0.0299356	0.0242516	0.0204623	0.033346	0.0181887
ynbE	0.108108	0.102703	0.124324	0.102703	0.140541	0.0972973	0.108108	0.0918919	0.12973	0.113514	0.0324324	0.0972973	0.0540541	0.0810811	0.0756757	0.0864865	0.0648649	0.0864865	0.0972973	0.118919	0.0972973	0.12973	0.135135	0.0648649
ydbL	0.0797546	0.0828221	0.107362	0.0398773	0.113497	0.0828221	0.0582822	0.0766871	0.0920245	0.0766871	0.0306748	0.101227	0.0460123	0.0490798	0.0920245	0.0521472	0.0674847	0.0766871	0.0828221	0.0981595	0.0797546	0.0828221	0.0889571	0.0674847
feaR	0.0320442	0.0607735	0.0541436	0.041989	0.0629834	0.0530387	0.040884	0.0530387	0.0530387	0.0475138	0.0165746	0.0574586	0.0320442	0.0320442	0.0375691	0.0320442	0.0353591	0.0640884	0.0453039	0.0607735	0.040884	0.0519337	0.0607735	0.0497238
feaB	0.0206805	0.0233489	0.0266845	0.0186791	0.0253502	0.0206805	0.0200133	0.0246831	0.0293529	0.0166778	0.00667111	0.0246831	0.0160107	0.0173449	0.0173449	0.0193462	0.0200133	0.0280187	0.0213476	0.0253502	0.0226818	0.0193462	0.0286858	0.0140093
tynA	0.0171579	0.0202376	0.0277167	0.0215574	0.0255169	0.016278	0.0237571	0.0237571	0.024637	0.0228773	0.0074791	0.0268368	0.0136384	0.0118786	0.0184778	0.016278	0.0180378	0.0237571	0.0211175	0.0233172	0.0219974	0.0189177	0.024637	0.0175979
paaZ	0.0127139	0.0132029	0.0229829	0.0141809	0.0205379	0.0156479	0.0180929	0.0205379	0.0264059	0.0151589	0.00684597	0.0288509	0.00977995	0.0122249	0.0234719	0.0180929	0.0161369	0.0210269	0.0180929	0.0249389	0.0151589	0.0171149	0.0224939	0.0205379
paaA	0.0193757	0.0172228	0.0247578	0.0172228	0.0344456	0.0161464	0.0172228	0.0258342	0.0215285	0.0247578	0.00968784	0.0247578	0.0172228	0.0204521	0.0172228	0.0161464	0.0139935	0.022605	0.0172228	0.0215285	0.0172228	0.0193757	0.0215285	0.0139935
paaB	0.0139373	0.010453	0.0139373	0.0174216	0.0174216	0.0174216	0.0278746	0.0139373	0.0209059	0.0139373	0	0.0243902	0	0.010453	0.010453	0.0139373	0.0243902	0.0243902	0.010453	0.0383275	0.0174216	0.0243902	0.0174216	0.010453
paaC	0.00938338	0.0147453	0.0227882	0.0134048	0.0201072	0.0174263	0.0147453	0.0134048	0.00938338	0.0174263	0.00402145	0.0174263	0.0080429	0.00402145	0.00938338	0.00402145	0.00938338	0.0241287	0.0134048	0.0174263	0.0160858	0.0134048	0.0214477	0.0107239
paaD	0.00804829	0.0261569	0.0241449	0.0160966	0.00402414	0.0301811	0.0241449	0.0261569	0.0160966	0.00804829	0.00804829	0.0241449	0.0120724	0.0201207	0.0181087	0.0120724	0.0241449	0.0120724	0.0201207	0.028169	0.0321932	0.0362173	0.0301811	0.0120724
paaE	0.0121495	0.0168224	0.0280374	0.0102804	0.0214953	0.0140187	0.0149533	0.0158879	0.0186916	0.0186916	0.00654206	0.0186916	0.011215	0.0149533	0.0158879	0.0102804	0.0149533	0.0317757	0.0130841	0.0214953	0.0130841	0.0214953	0.0261682	0.00747664
paaF	0.0143416	0.00912647	0.0208605	0.011734	0.0195567	0.00521512	0.00912647	0.0208605	0.029987	0.0221643	0	0.0260756	0.011734	0.0143416	0.0169492	0.00912647	0.0143416	0.0234681	0.0104302	0.0247718	0.0130378	0.0182529	0.0208605	0.0143416
paaG	0.0266497	0.0228426	0.0266497	0.00761421	0.0329949	0.0126904	0.0114213	0.0190355	0.0291878	0.0190355	0.00380711	0.0304569	0.00634518	0.00634518	0.0228426	0.0190355	0.0152284	0.0228426	0.0228426	0.0190355	0.0177665	0.0126904	0.0241117	0.0164975
paaH	0.0105116	0.0175193	0.0203224	0.0119131	0.015417	0.0140154	0.0161177	0.015417	0.015417	0.00700771	0.0049054	0.0189208	0.00770848	0.0133146	0.0189208	0.00911002	0.0140154	0.0203224	0.0105116	0.01822	0.0147162	0.015417	0.01822	0.00981079
paaI	0.0118483	0.0189573	0.0260664	0.0236967	0.0331754	0.0165877	0.0379147	0.0331754	0.0260664	0.0165877	0.00236967	0.0331754	0.00947867	0.0118483	0.0189573	0.021327	0.0165877	0.0236967	0.028436	0.0308057	0.035545	0.0165877	0.021327	0.014218
paaJ	0.013278	0.0207469	0.0190871	0.0165975	0.0298755	0.013278	0.0116183	0.0182573	0.0182573	0.0116183	0.00580913	0.0240664	0.00995851	0.0174274	0.0165975	0.0107884	0.0165975	0.019917	0.0190871	0.019917	0.0141079	0.0116183	0.0190871	0.0174274
paaK	0.0190404	0.0243717	0.0342727	0.0205636	0.0243717	0.0205636	0.0266565	0.0281797	0.029703	0.019802	0.00761615	0.0236101	0.0121858	0.0121858	0.0205636	0.0152323	0.0243717	0.0266565	0.0190404	0.0266565	0.0159939	0.0182788	0.0281797	0.0213252
paaX	0.0242105	0.0168421	0.0189474	0.0221053	0.0294737	0.0168421	0.0273684	0.0210526	0.0273684	0.0178947	0.0157895	0.0252632	0.0105263	0.00842105	0.0242105	0.0157895	0.02	0.0242105	0.0189474	0.0305263	0.0221053	0.0252632	0.0294737	0.0242105
paaY	0.0305085	0.040678	0.0728814	0.0322034	0.0559322	0.0288136	0.0355932	0.040678	0.0423729	0.0474576	0.0169492	0.0508475	0.0169492	0.0237288	0.0372881	0.0372881	0.0305085	0.0288136	0.0457627	0.0440678	0.0440678	0.0372881	0.059322	0.0389831
ynbG	0	0	0.0153846	0	0	0	0	0	0.0153846	0	0	0	0	0	0	0	0	0	0	0	0	0	0.0153846	0.0307692
ydbA.2	0	0	0.0192308	0	0.0576923	0.0192308	0	0	0.0192308	0.0384615	0	0.0576923	0	0.0192308	0.0192308	0.0192308	0	0	0	0	0.0192308	0	0	0
ydbA.3	0.0675057	0.0812357	0.107838	0.0652174	0.105549	0.0812357	0.0780892	0.0883867	0.0918192	0.076087	0.0371854	0.0938215	0.0560641	0.0663616	0.0769451	0.0620709	0.0680778	0.096968	0.0820938	0.0966819	0.0898169	0.083524	0.0992563	0.0775172
ydbC	0.0395349	0.0488372	0.0639535	0.0418605	0.0488372	0.0383721	0.0383721	0.0511628	0.0569767	0.0453488	0.0174419	0.0627907	0.0337209	0.0290698	0.05	0.0325581	0.0313953	0.0488372	0.0476744	0.0511628	0.0523256	0.0430233	0.0511628	0.0488372
ydbD	0.113617	0.132264	0.169558	0.100173	0.148309	0.134432	0.12706	0.135299	0.156114	0.10928	0.0620121	0.150477	0.0958369	0.104076	0.117086	0.103643	0.120121	0.143539	0.126193	0.147875	0.133565	0.1366	0.160017	0.120121
ynbA	0.0710744	0.11405	0.135537	0.115702	0.153719	0.105785	0.132231	0.140496	0.132231	0.11405	0.0429752	0.132231	0.0859504	0.0842975	0.120661	0.0760331	0.104132	0.127273	0.105785	0.147107	0.115702	0.128926	0.147107	0.0942149
ynbB	0.113839	0.127232	0.186384	0.108259	0.165179	0.125	0.129464	0.157366	0.177455	0.126116	0.0502232	0.176339	0.0915179	0.13058	0.120536	0.103795	0.128348	0.168527	0.148438	0.177455	0.166295	0.140625	0.175223	0.138393
ynbC	0.0352874	0.0358566	0.0495162	0.0364257	0.0466705	0.0381332	0.037564	0.0324417	0.0426864	0.0341491	0.00910643	0.0512237	0.0244735	0.0273193	0.037564	0.0273193	0.0341491	0.0472396	0.0369949	0.0489471	0.0387023	0.03358	0.0443939	0.0221969
ynbD	0.0239938	0.0232198	0.0417957	0.0270898	0.0472136	0.0224458	0.0278638	0.0301858	0.0309598	0.0294118	0.0108359	0.0270898	0.0185759	0.0162539	0.0193498	0.0201238	0.0255418	0.0363777	0.0193498	0.0402477	0.0263158	0.0185759	0.0386997	0.0162539
azoR	0.0115702	0.00826446	0.0264463	0.00661157	0.031405	0.0198347	0.0132231	0.014876	0.031405	0.0165289	0.00495868	0.0280992	0.00495868	0.0165289	0.014876	0.0115702	0.00991736	0.0181818	0.00991736	0.0231405	0.00661157	0.014876	0.014876	0.0247934
hrpA	0.00102512	0.000768836	0.00102512	0.000512558	0.000768836	0.000768836	0.000256279	0.00102512	0.00128139	0.000256279	0.000512558	0.000512558	0.000512558	0.000256279	0.000512558	0	0.000256279	0.00102512	0.000768836	0.00179395	0.00102512	0.00128139	0.00102512	0.00128139
ydcF	0.02625	0.0325	0.03	0.01875	0.02875	0.02875	0.02875	0.03	0.03625	0.02125	0.005	0.0375	0.01875	0.01875	0.01625	0.015	0.02125	0.03	0.0275	0.0325	0.02125	0.02625	0.03	0.0275
aldA	0.0138985	0.0138985	0.0173732	0.0125087	0.018763	0.0159833	0.0145935	0.0173732	0.0111188	0.0138985	0.00416956	0.019458	0.0104239	0.0118138	0.0145935	0.0104239	0.0215427	0.019458	0.0132036	0.018763	0.0173732	0.0173732	0.0152884	0.0152884
gapC	0.01	0.012	0.019	0.01	0.022	0.011	0.008	0.016	0.018	0.011	0.006	0.013	0.009	0.003	0.014	0.005	0.008	0.022	0.019	0.011	0.011	0.016	0.023	0.013
cybB	0.0264151	0.0245283	0.045283	0.0207547	0.045283	0.0283019	0.0226415	0.0320755	0.0339623	0.0207547	0.00566038	0.0301887	0.0113208	0.0188679	0.0264151	0.0301887	0.0283019	0.0320755	0.0301887	0.0396226	0.0320755	0.0283019	0.0264151	0.0207547
rydC	0.047619	0.0634921	0.0634921	0.047619	0.047619	0.031746	0.047619	0.031746	0.0793651	0.0952381	0.031746	0.0952381	0.047619	0.047619	0.047619	0.0634921	0	0.047619	0.031746	0.0634921	0.0793651	0.0634921	0.031746	0.015873
ydcA	0.0520231	0.0578035	0.0693642	0.0289017	0.0751445	0.0578035	0.0346821	0.0520231	0.0809249	0.0520231	0.017341	0.0520231	0.00578035	0.0231214	0.0404624	0.0231214	0.0520231	0.0462428	0.0404624	0.0346821	0.0404624	0.0462428	0.0462428	0.0462428
hokB	0.0469799	0.0402685	0.0536913	0.0268456	0.033557	0.0402685	0.0671141	0.0536913	0.033557	0.0469799	0.0134228	0.0536913	0.0134228	0.033557	0.0604027	0.0134228	0.0402685	0.0402685	0.0469799	0.0469799	0.033557	0.0402685	0.0469799	0.0201342
mokB	0.0419162	0.0359281	0.0538922	0.0479042	0.0359281	0.0239521	0.0658683	0.0479042	0.0479042	0.0538922	0.0179641	0.0419162	0.00598802	0.0479042	0.0419162	0.011976	0.0419162	0.0359281	0.0538922	0.0598802	0.0479042	0.0479042	0.0538922	0.0359281
sokB	0	0	0.0181818	0	0.0363636	0	0	0	0	0	0	0.0181818	0.0181818	0	0	0	0.0181818	0	0	0	0	0.0545455	0	0.0181818
trg	0.0109756	0.0189024	0.0237805	0.0152439	0.0280488	0.025	0.0213415	0.0213415	0.027439	0.0237805	0.00914634	0.0292683	0.0121951	0.0140244	0.0158537	0.0158537	0.0243902	0.0219512	0.0243902	0.0213415	0.0231707	0.0219512	0.0292683	0.0158537
ydcI	0.0227519	0.0249187	0.0260022	0.0173348	0.0162514	0.0216685	0.0292524	0.0195016	0.0292524	0.0216685	0.0119177	0.0249187	0.0184182	0.0119177	0.0195016	0.0108342	0.0173348	0.0216685	0.0151679	0.0238353	0.020585	0.0227519	0.0195016	0.020585
ydcJ	0.0171258	0.0193596	0.0230827	0.0201042	0.0238273	0.0178704	0.0156366	0.0260611	0.0282949	0.0134028	0.00819062	0.0297841	0.0119136	0.0134028	0.0171258	0.0171258	0.0141474	0.0268057	0.0163812	0.0312733	0.0163812	0.0193596	0.0208488	0.0208488
opgD	0.0151057	0.0193353	0.0205438	0.01571	0.0217523	0.0145015	0.0169184	0.0199396	0.0175227	0.0163142	0.00241692	0.021148	0.00785498	0.00785498	0.0138973	0.0114804	0.0169184	0.0169184	0.0120846	0.0175227	0.0169184	0.0108761	0.0151057	0.0108761
ydcH	0.00892857	0.0178571	0.0401786	0.0223214	0.0178571	0.0223214	0.0446429	0.0178571	0.0178571	0.0223214	0.00446429	0.03125	0.00892857	0.00446429	0.00892857	0.0178571	0.0178571	0.0267857	0.0267857	0.0267857	0.0223214	0.0133929	0.00446429	0.0133929
rimL	0.0148423	0.0204082	0.0278293	0.0111317	0.0408163	0.0185529	0.025974	0.0278293	0.0111317	0.025974	0.00556586	0.0185529	0.0185529	0.0204082	0.012987	0.0166976	0.0166976	0.0222635	0.0222635	0.025974	0.0185529	0.0148423	0.0278293	0.0222635
ydcK	0.0193878	0.0265306	0.0204082	0.0193878	0.0234694	0.022449	0.0255102	0.0214286	0.0346939	0.022449	0.00714286	0.0234694	0.00816327	0.0163265	0.0173469	0.0112245	0.0214286	0.0244898	0.0204082	0.0265306	0.0193878	0.0193878	0.022449	0.0183673
tehA	0.0221774	0.0272177	0.0372984	0.0262097	0.0302419	0.0252016	0.0252016	0.0302419	0.0383065	0.0252016	0.0100806	0.0272177	0.0141129	0.0221774	0.0231855	0.0191532	0.0191532	0.0272177	0.0262097	0.0372984	0.0272177	0.03125	0.0282258	0.0241935
tehB	0.0455312	0.0421585	0.0640809	0.0387858	0.0556492	0.0404722	0.0556492	0.0573356	0.0522766	0.0337268	0.0168634	0.0590219	0.0236088	0.0421585	0.0472175	0.0354132	0.0438449	0.0505902	0.0607083	0.0623946	0.0640809	0.0489039	0.0674536	0.0387858
ydcL	0.0254491	0.0434132	0.0464072	0.0434132	0.0389222	0.0359281	0.0374251	0.0359281	0.0523952	0.0344311	0.0179641	0.0359281	0.0224551	0.0329341	0.0299401	0.0209581	0.0374251	0.0434132	0.0434132	0.0464072	0.0314371	0.0344311	0.0419162	0.0269461
insP	0.0232019	0.0116009	0.0348028	0.0232019	0.0324826	0.0208817	0.0208817	0.0185615	0.025522	0.0162413	0.00464037	0.037123	0.0139211	0.00232019	0.0208817	0.00696056	0.0278422	0.0232019	0.0278422	0.0185615	0.0232019	0.0185615	0.0278422	0.0139211
insQ	0.0087108	0.0252613	0.0261324	0.0235192	0.0209059	0.0209059	0.0174216	0.0261324	0.0209059	0.0087108	0.00174216	0.0226481	0.0156794	0.0156794	0.010453	0.0130662	0.0148084	0.0243902	0.010453	0.0182927	0.0182927	0.0156794	0.021777	0.0130662
ydcO	0.0119149	0.0153191	0.0221277	0.0110638	0.0212766	0.0153191	0.0144681	0.0102128	0.0212766	0.0144681	0.00425532	0.0170213	0.0144681	0.012766	0.0221277	0.012766	0.0110638	0.0178723	0.0144681	0.0170213	0.012766	0.0144681	0.012766	0.00765957
ydcN	0.011194	0.0186567	0.0242537	0.0130597	0.0205224	0.0130597	0.00932836	0.0279851	0.016791	0.016791	0.00746269	0.016791	0.00746269	0.00932836	0.011194	0.011194	0.0261194	0.0223881	0.00932836	0.0186567	0.0223881	0.011194	0.0186567	0.0149254
ydcP	0.0122387	0.0168281	0.0203978	0.0137685	0.0229475	0.0117287	0.0209077	0.0168281	0.0173381	0.0152983	0.00560938	0.0239674	0.00866905	0.0112188	0.0152983	0.0112188	0.0101989	0.0173381	0.0168281	0.0163182	0.0147884	0.00968893	0.0234574	0.0132585
yncJ	0.0173913	0.0173913	0.026087	0.0478261	0.0521739	0.0217391	0.0217391	0.0347826	0.0217391	0.0173913	0.00434783	0.026087	0.0130435	0.0173913	0.026087	0.0217391	0.0173913	0.0217391	0.0173913	0.0347826	0.026087	0.0173913	0.0217391	0.026087
hicA	0.0227273	0.0113636	0.0227273	0.0227273	0.0454545	0.0227273	0.0113636	0.0170455	0.0284091	0.0170455	0	0.0113636	0.0227273	0.0284091	0.0284091	0.0170455	0.0340909	0.0397727	0.0227273	0.0340909	0.00568182	0.0170455	0.0113636	0.00568182
hicB	0.00721154	0.00240385	0.0264423	0.0120192	0.00480769	0.00961538	0.00721154	0.00721154	0.0120192	0.0120192	0	0.00961538	0.00480769	0.00721154	0.0120192	0.0120192	0.0120192	0.0120192	0.0120192	0.0144231	0.00480769	0.0120192	0.00721154	0.00240385
ydcR	0.0106686	0.014936	0.0277383	0.0106686	0.0170697	0.0128023	0.0220484	0.0184922	0.0234708	0.0142248	0.0056899	0.0213371	0.00924609	0.0177809	0.0163585	0.0113798	0.0156472	0.0241821	0.0220484	0.0177809	0.0156472	0.0170697	0.0170697	0.0106686
ydcS	0.0200873	0.0279476	0.0323144	0.0209607	0.0279476	0.0209607	0.028821	0.0227074	0.0270742	0.0218341	0.00960699	0.0244541	0.0104803	0.0183406	0.019214	0.0227074	0.0131004	0.0331878	0.0235808	0.0218341	0.0235808	0.0235808	0.031441	0.0183406
ydcT	0.00789733	0.0157947	0.0128332	0.0088845	0.0227048	0.0148075	0.0157947	0.0148075	0.0227048	0.0138203	0.00493583	0.0128332	0.00987167	0.00789733	0.0128332	0.00987167	0.011846	0.017769	0.0157947	0.0187562	0.0157947	0.00987167	0.0197433	0.0148075
ydcU	0.0170032	0.021254	0.0244421	0.0223167	0.0244421	0.0180659	0.0201913	0.0201913	0.0201913	0.0233794	0.00743889	0.0223167	0.00850159	0.0138151	0.0138151	0.0170032	0.0127524	0.0286929	0.0159405	0.0265675	0.0201913	0.021254	0.0276302	0.021254
ydcV	0.00755668	0.0138539	0.0188917	0.011335	0.0239295	0.00881612	0.0125945	0.011335	0.0188917	0.0151134	0.00251889	0.0100756	0.00629723	0.00755668	0.0125945	0.011335	0.011335	0.0176322	0.0138539	0.0163728	0.0214106	0.0125945	0.0214106	0.00629723
patD	0.0154494	0.0175562	0.0266854	0.0175562	0.0259831	0.0217697	0.0182584	0.0210674	0.0217697	0.0189607	0.00772472	0.0147472	0.0133427	0.00983146	0.0147472	0.00983146	0.0175562	0.0189607	0.0147472	0.0224719	0.0224719	0.0252809	0.0203652	0.0168539
yncL	0.0315789	0.0526316	0.0210526	0.0210526	0.0315789	0.0105263	0.0526316	0	0.0210526	0.0210526	0.0210526	0.0421053	0.0105263	0.0105263	0.0105263	0.0315789	0.0105263	0.0210526	0.0105263	0.0315789	0.0210526	0.0315789	0.0210526	0.0315789
ydcX	0.0115607	0.00578035	0.00578035	0.00578035	0.00578035	0.00578035	0.00578035	0.017341	0.0115607	0	0	0	0	0.00578035	0	0	0.00578035	0.0231214	0.00578035	0.017341	0.00578035	0.0115607	0.017341	0
ydcY	0.0128755	0.0171674	0.0257511	0.00858369	0.0429185	0.00858369	0.0128755	0.0171674	0.00858369	0.0171674	0.00429185	0.0257511	0	0.0128755	0.00858369	0.0171674	0.00858369	0.00858369	0.00858369	0.0343348	0.0300429	0.00429185	0.0300429	0.0128755
ydcZ	0.0289532	0.0222717	0.0244989	0.0155902	0.0244989	0.0222717	0.0178174	0.0267261	0.0200445	0.0200445	0.00222717	0.0222717	0.0155902	0.0200445	0.0155902	0.00890869	0.0222717	0.0244989	0.0178174	0.0267261	0.0178174	0.00890869	0.0111359	0.013363
mnaT	0.027027	0.0135135	0.023166	0.0250965	0.0289575	0.019305	0.015444	0.0173745	0.0173745	0.0173745	0.0019305	0.023166	0.019305	0.0135135	0.0212355	0.015444	0.0135135	0.023166	0.0289575	0.0173745	0.0135135	0.015444	0.0212355	0.015444
curA	0.0260366	0.0395371	0.0443587	0.0289296	0.045323	0.0356798	0.0327869	0.0385728	0.0424301	0.0414658	0.0154291	0.0501446	0.0202507	0.0308582	0.0424301	0.021215	0.0318226	0.045323	0.0395371	0.0501446	0.045323	0.0347155	0.0520733	0.0366442
mcbR	0.121805	0.141353	0.154887	0.103759	0.169925	0.135338	0.123308	0.12782	0.15188	0.121805	0.0631579	0.147368	0.0947368	0.103759	0.132331	0.0917293	0.120301	0.138346	0.147368	0.159398	0.156391	0.123308	0.156391	0.114286
yncD	0.027117	0.0285442	0.0323501	0.0228354	0.0371075	0.027117	0.0318744	0.0347288	0.0385347	0.0285442	0.0128449	0.0347288	0.0161751	0.018078	0.0256898	0.0237869	0.0266413	0.0356803	0.0237869	0.0333016	0.0356803	0.0275928	0.0347288	0.0209324
yncE	0.0263902	0.0273327	0.0292177	0.0113101	0.0235627	0.0226202	0.0263902	0.0348728	0.0254477	0.0169651	0.00942507	0.0282752	0.0160226	0.0197926	0.0245052	0.0169651	0.0216777	0.0292177	0.0226202	0.0301602	0.0273327	0.0235627	0.0358153	0.0207352
ansP	0.0173449	0.0246831	0.0406938	0.018012	0.0346898	0.0213476	0.0193462	0.0220147	0.036024	0.0273516	0.00533689	0.0260173	0.0106738	0.0153436	0.0186791	0.0213476	0.0233489	0.0220147	0.0226818	0.0353569	0.0253502	0.0286858	0.0280187	0.0260173
yncG	0.0648298	0.0810373	0.113452	0.0696921	0.0858995	0.0664506	0.0940032	0.0777958	0.10859	0.0745543	0.0421394	0.0842788	0.0583468	0.0794165	0.0875203	0.0745543	0.0583468	0.0923825	0.076175	0.095624	0.0940032	0.0696921	0.0858995	0.0696921
yncH	0.0377358	0.0660377	0.0660377	0.0566038	0.0660377	0.0566038	0.0424528	0.0471698	0.0613208	0.0613208	0.0330189	0.0707547	0.0377358	0.0613208	0.0613208	0.0471698	0.0424528	0.0660377	0.0801887	0.0849057	0.0707547	0.0566038	0.0707547	0.0613208
ydcD	0.0248963	0.0414938	0.0560166	0.0373444	0.0560166	0.0435685	0.033195	0.0352697	0.0373444	0.0456432	0.0207469	0.0518672	0.0207469	0.0311203	0.0497925	0.0311203	0.0518672	0.0539419	0.0497925	0.0560166	0.0414938	0.0414938	0.0622407	0.0290456
yncI	0.0978158	0.117759	0.135802	0.0845204	0.128205	0.105413	0.0959164	0.112061	0.119658	0.108262	0.0465337	0.123457	0.0873694	0.0693257	0.0997151	0.0892688	0.104463	0.127255	0.104463	0.124406	0.125356	0.116809	0.121557	0.0940171
pptA	0.0772532	0.103004	0.124464	0.0472103	0.0987124	0.0858369	0.0901288	0.124464	0.111588	0.0729614	0.0343348	0.0901288	0.0515021	0.055794	0.0858369	0.0815451	0.0858369	0.11588	0.103004	0.124464	0.0858369	0.0944206	0.0901288	0.0815451
yddH	0.0246046	0.026362	0.0421793	0.0210896	0.0386643	0.0351494	0.0228471	0.0474517	0.0351494	0.026362	0.0158172	0.0421793	0.0281195	0.029877	0.029877	0.0158172	0.0193322	0.0421793	0.0281195	0.0456942	0.0333919	0.0281195	0.0351494	0.0228471
nhoA	0.016568	0.0153846	0.0189349	0.0153846	0.0224852	0.0189349	0.0153846	0.0213018	0.0177515	0.0177515	0.00236686	0.0177515	0.00828402	0.0130178	0.0201183	0.0106509	0.0130178	0.0224852	0.0153846	0.0189349	0.0213018	0.0153846	0.0260355	0.0189349
yddE	0.0167973	0.0145577	0.0279955	0.0134378	0.0212766	0.0156775	0.0201568	0.0235162	0.0235162	0.0167973	0.00335946	0.0167973	0.0055991	0.0167973	0.0167973	0.00783875	0.0145577	0.0201568	0.0156775	0.012318	0.0201568	0.012318	0.0179171	0.0100784
narV	0.0132353	0.0161765	0.0191176	0.0147059	0.0220588	0.00735294	0.0132353	0.025	0.025	0.00588235	0.0102941	0.0191176	0.0102941	0.00588235	0.0176471	0.0117647	0.00882353	0.0235294	0.0102941	0.0176471	0.0117647	0.0132353	0.025	0.0147059
narW	0.0100719	0.0057554	0.0115108	0.0172662	0.018705	0.00863309	0.00719424	0.0115108	0.0230216	0.0129496	0.00143885	0.0258993	0.0100719	0.0115108	0.0100719	0.0057554	0.0129496	0.0129496	0.00719424	0.0201439	0.0201439	0.00719424	0.0201439	0.00719424
narY	0.0123057	0.0181347	0.0181347	0.0142487	0.0213731	0.0129534	0.0142487	0.0239637	0.0200777	0.0142487	0.00582902	0.0233161	0.00841969	0.00841969	0.0200777	0.00971503	0.013601	0.0207254	0.0161917	0.0207254	0.0181347	0.0181347	0.0233161	0.011658
narZ	0.0144385	0.0171123	0.0235294	0.0149733	0.0229947	0.0152406	0.0179144	0.0205882	0.0224599	0.0197861	0.00802139	0.0208556	0.00748663	0.0139037	0.0197861	0.0139037	0.0157754	0.0243316	0.015508	0.026738	0.0176471	0.0181818	0.021123	0.013369
narU	0.0504323	0.0533141	0.065562	0.04683	0.0799712	0.04683	0.0583573	0.056196	0.0670029	0.0554755	0.0259366	0.0670029	0.0360231	0.0540346	0.0482709	0.0432277	0.045389	0.0713256	0.0518732	0.0713256	0.0597983	0.0590778	0.0698847	0.04683
yddK	0.0654135	0.0781955	0.113534	0.0706767	0.0947368	0.0774436	0.0721805	0.0857143	0.0879699	0.0699248	0.0345865	0.0932331	0.0383459	0.062406	0.0744361	0.0691729	0.0654135	0.0842105	0.0849624	0.0924812	0.0894737	0.0864662	0.101504	0.0646617
yddL	0.0719424	0.100719	0.125899	0.107914	0.118705	0.0791367	0.100719	0.125899	0.104317	0.107914	0.0323741	0.118705	0.0611511	0.0755396	0.111511	0.0791367	0.0899281	0.0971223	0.125899	0.143885	0.111511	0.100719	0.154676	0.0791367
yddG	0.0794552	0.0908059	0.132804	0.093076	0.129398	0.091941	0.0953462	0.113507	0.118048	0.0896708	0.0476731	0.110102	0.061294	0.0737798	0.107832	0.0805902	0.0896708	0.115778	0.120318	0.123723	0.105562	0.103292	0.123723	0.0794552
fdnG	0.0157532	0.0177223	0.0255989	0.0183787	0.0278963	0.0134559	0.0141122	0.022317	0.0229734	0.0157532	0.0101739	0.022317	0.00984575	0.0141122	0.0157532	0.0124713	0.0134559	0.0226452	0.0183787	0.0226452	0.0196915	0.0190351	0.023958	0.0180505
fdnH	0.0147059	0.0113122	0.0226244	0.00904977	0.020362	0.0147059	0.0237557	0.0180995	0.0237557	0.0135747	0.00452489	0.0214932	0.00904977	0.0135747	0.0158371	0.0124434	0.010181	0.0169683	0.0158371	0.0248869	0.030543	0.0169683	0.020362	0.020362
fdnI	0.0183767	0.0122511	0.0214395	0.0153139	0.0229709	0.00765697	0.0214395	0.0214395	0.0199081	0.0183767	0.00612557	0.0245023	0.0137825	0.0107198	0.0214395	0.0107198	0.0168453	0.0321593	0.0153139	0.0245023	0.0245023	0.0229709	0.0199081	0.0199081
yddM	0.0176056	0.0140845	0.0316901	0.0246479	0.0246479	0.0105634	0.0211268	0.0246479	0.028169	0.0105634	0.0105634	0.0211268	0.0140845	0.0105634	0.00704225	0.0105634	0.0176056	0.00704225	0.0176056	0.0246479	0.0352113	0.0105634	0.0211268	0.0246479
adhP	0.0138614	0.0227723	0.0287129	0.0188119	0.0257426	0.0178218	0.0148515	0.0188119	0.0237624	0.0148515	0.0039604	0.0247525	0.00693069	0.0118812	0.0188119	0.0118812	0.0227723	0.0316832	0.0188119	0.0207921	0.0188119	0.0158416	0.0237624	0.019802
maeA	0.0247496	0.030053	0.0353565	0.0212139	0.0318209	0.0276959	0.0218032	0.030053	0.0388922	0.023571	0.0117855	0.0329994	0.0129641	0.0194461	0.0288745	0.0206246	0.0159104	0.0324101	0.0294638	0.0306423	0.0259281	0.0271067	0.0377136	0.023571
sra	0.0583942	0.0510949	0.0510949	0.0291971	0.0729927	0.0656934	0.0437956	0.0656934	0.0729927	0.0291971	0.00729927	0.0510949	0.0291971	0.0291971	0.0656934	0.0291971	0.0583942	0.0510949	0.0510949	0.0656934	0.0583942	0.0510949	0.0656934	0.0437956
bdm	0.162791	0.167442	0.218605	0.139535	0.176744	0.176744	0.139535	0.167442	0.167442	0.172093	0.102326	0.167442	0.12093	0.167442	0.176744	0.162791	0.130233	0.213953	0.15814	0.186047	0.2	0.167442	0.148837	0.144186
osmC	0.0394432	0.0440835	0.0556845	0.0417633	0.0533643	0.0324826	0.0417633	0.0417633	0.0510441	0.0301624	0.0116009	0.0510441	0.0301624	0.0348028	0.0417633	0.0324826	0.0278422	0.0487239	0.0696056	0.0580046	0.0533643	0.0742459	0.0417633	0.037123
ddpF	0.0161987	0.0237581	0.0302376	0.0161987	0.0183585	0.011879	0.0280778	0.012959	0.024838	0.0172786	0.00539957	0.0291577	0.00971922	0.0107991	0.0291577	0.0183585	0.0183585	0.0269978	0.0215983	0.0237581	0.0313175	0.0269978	0.0291577	0.0194384
ddpD	0.0172414	0.015213	0.0243408	0.00912779	0.0182556	0.0141988	0.0172414	0.0141988	0.020284	0.010142	0.00507099	0.0172414	0.0131846	0.00709939	0.0111562	0.0111562	0.015213	0.015213	0.015213	0.020284	0.0223124	0.0131846	0.0172414	0.00811359
ddpC	0.015625	0.015625	0.0212054	0.0145089	0.0167411	0.0078125	0.0122768	0.0145089	0.0223214	0.0167411	0.00223214	0.0200893	0.0078125	0.0078125	0.0133929	0.0145089	0.0189732	0.0200893	0.0145089	0.0200893	0.015625	0.0145089	0.0178571	0.0189732
ddpB	0.0166341	0.0264188	0.0313112	0.0176125	0.0342466	0.0156556	0.0225049	0.0313112	0.0362035	0.0166341	0.00880626	0.0264188	0.0136986	0.0176125	0.0273973	0.0127202	0.0166341	0.0273973	0.0234834	0.0244618	0.0205479	0.0156556	0.0264188	0.0205479
ddpA	0.0148387	0.0122581	0.0187097	0.00967742	0.023871	0.0154839	0.0116129	0.0167742	0.0180645	0.0129032	0.00387097	0.0187097	0.0083871	0.0122581	0.0109677	0.0103226	0.0148387	0.016129	0.0187097	0.0174194	0.0187097	0.0135484	0.0180645	0.0154839
ddpX	0.0223752	0.0223752	0.0413081	0.0154905	0.0309811	0.0292599	0.0154905	0.0223752	0.0258176	0.0154905	0.00516351	0.0137694	0.00344234	0.0189329	0.0189329	0.020654	0.020654	0.0189329	0.0172117	0.0275387	0.010327	0.020654	0.0361446	0.0172117
dosP	0.0187578	0.0266778	0.0283451	0.0200083	0.0345977	0.0195915	0.0212589	0.020842	0.028762	0.0245936	0.00625261	0.0308462	0.0133389	0.0170905	0.020842	0.0141726	0.0187578	0.0258441	0.018341	0.0237599	0.0279283	0.0187578	0.0295957	0.0212589
dosC	0.0709117	0.0890014	0.116498	0.0723589	0.106368	0.0875543	0.0795948	0.0918958	0.109262	0.0861071	0.0311143	0.114327	0.0629522	0.0767004	0.0781476	0.0629522	0.0716353	0.0955137	0.0911722	0.100579	0.0868307	0.0817656	0.105644	0.0832127
yddW	0.0144049	0.0204701	0.030326	0.0242608	0.0295679	0.0212282	0.0212282	0.0257771	0.0219864	0.0197119	0.0075815	0.0295679	0.0174375	0.0144049	0.025019	0.0144049	0.0204701	0.0242608	0.0189538	0.0280516	0.0204701	0.025019	0.0333586	0.0166793
gadC	0.0162866	0.028013	0.0332248	0.0136808	0.0338762	0.0188925	0.0306189	0.0306189	0.0338762	0.0260586	0.00977199	0.0254072	0.0175896	0.0214984	0.0267101	0.0143322	0.0188925	0.0260586	0.028013	0.0338762	0.0260586	0.0162866	0.029316	0.0241042
pqqL	0.050805	0.0744186	0.090161	0.0529517	0.0847943	0.0697674	0.0658318	0.0683363	0.0762075	0.0651163	0.0254025	0.0754919	0.0397138	0.0468694	0.0615385	0.0536673	0.0626118	0.070483	0.0644007	0.0812165	0.073703	0.0644007	0.0815742	0.0522361
yddB	0.0560708	0.0784148	0.102445	0.0674536	0.10371	0.0784148	0.0758853	0.0796796	0.0876897	0.0779933	0.0328836	0.0994941	0.051855	0.0632378	0.0712479	0.0577572	0.0796796	0.0948567	0.0775717	0.0956998	0.0855818	0.0813659	0.096543	0.0729342
yddA	0.119881	0.134718	0.169139	0.108605	0.157864	0.118694	0.132938	0.145994	0.163205	0.119881	0.0557864	0.153116	0.0991098	0.109199	0.11276	0.110979	0.131751	0.151335	0.135312	0.162018	0.145401	0.131157	0.160237	0.110386
ydeM	0.0812446	0.0959378	0.13051	0.0855661	0.120138	0.0864304	0.0916162	0.106309	0.116681	0.0907519	0.0423509	0.119274	0.0665514	0.0743302	0.0829732	0.0803803	0.0898876	0.120138	0.108038	0.116681	0.104581	0.099395	0.123596	0.0942092
ydeN	0.0719382	0.0957194	0.120095	0.0814507	0.124851	0.088585	0.0969084	0.109394	0.115933	0.0945303	0.039239	0.114744	0.0659929	0.0659929	0.0891795	0.0701546	0.0838288	0.122473	0.0951249	0.134364	0.11415	0.0945303	0.117717	0.0808561
ydeO	0.0749014	0.105125	0.123522	0.0749014	0.106439	0.0906702	0.110381	0.105125	0.123522	0.0959264	0.0407359	0.127464	0.0551905	0.0670171	0.0919842	0.0722733	0.0827858	0.113009	0.102497	0.114323	0.122208	0.0919842	0.11958	0.0827858
safA	0.0203046	0.0558376	0.071066	0.035533	0.0761421	0.0507614	0.0761421	0.0609137	0.0761421	0.0507614	0.0152284	0.0659898	0.0304569	0.0609137	0.0609137	0.0659898	0.0406091	0.0507614	0.0558376	0.0862944	0.0609137	0.0507614	0.071066	0.0456853
ydeP	0.0276437	0.0315928	0.0535323	0.0364195	0.0535323	0.0293989	0.0337867	0.0430013	0.0504607	0.0359807	0.0157964	0.0469504	0.0175516	0.0258885	0.0416849	0.0258885	0.0285213	0.0451953	0.0342255	0.0421237	0.0416849	0.0293989	0.0548486	0.0293989
ydeQ	0.117068	0.146608	0.191466	0.107221	0.152079	0.118162	0.136761	0.150985	0.155361	0.145514	0.0547046	0.164114	0.0875274	0.0897155	0.128009	0.103939	0.137856	0.149891	0.142232	0.185996	0.164114	0.141138	0.171772	0.110503
ydeR	0.117296	0.135189	0.172962	0.0974155	0.151093	0.10338	0.117296	0.127237	0.151093	0.12326	0.0397614	0.135189	0.083499	0.107356	0.111332	0.0874751	0.11332	0.133201	0.147117	0.133201	0.151093	0.125249	0.143141	0.10338
ydeS	0.0792453	0.103774	0.137736	0.0943396	0.133962	0.090566	0.115094	0.090566	0.116981	0.10566	0.0358491	0.120755	0.0622642	0.0811321	0.0924528	0.0716981	0.0962264	0.118868	0.107547	0.116981	0.109434	0.0943396	0.116981	0.1
ydeT	0.088907	0.122349	0.138662	0.0774878	0.139478	0.100326	0.106852	0.115824	0.133768	0.115824	0.0399674	0.107667	0.0676998	0.0905383	0.103589	0.0831974	0.0946166	0.128874	0.108483	0.134584	0.121533	0.127243	0.132953	0.0970636
yneL	0.0346535	0.039604	0.0742574	0.0445545	0.0841584	0.0445545	0.0544554	0.0643564	0.0643564	0.049505	0.029703	0.0742574	0.0247525	0.039604	0.0544554	0.0346535	0.0445545	0.0643564	0.0693069	0.0693069	0.049505	0.0445545	0.0792079	0.039604
hipA	0.0143722	0.0173979	0.0143722	0.0136157	0.0173979	0.0173979	0.0121029	0.0173979	0.0173979	0.0121029	0.0075643	0.0196672	0.0075643	0.0151286	0.01059	0.00907716	0.00832073	0.0151286	0.0151286	0.0166415	0.0166415	0.0181543	0.015885	0.00605144
hipB	0	0	0	0	0	0	0.0037594	0	0.0037594	0	0	0	0.0037594	0	0	0	0	0	0	0	0	0	0	0
yneO	0.0366404	0.0460353	0.0618189	0.0377678	0.0552424	0.04472	0.0407741	0.0490417	0.0550545	0.0420894	0.0163472	0.0526118	0.029876	0.0325066	0.04472	0.0351372	0.0385194	0.0512965	0.0437805	0.0582488	0.0481022	0.0449079	0.0533634	0.0422773
lsrK	0.00690955	0.0138191	0.0194724	0.00879397	0.0182161	0.0144472	0.0119347	0.0182161	0.0188442	0.0138191	0.00439698	0.0207286	0.00565327	0.0113065	0.0144472	0.00565327	0.0125628	0.0157035	0.0144472	0.0188442	0.0201005	0.0100503	0.0169598	0.0106784
lsrR	0.0188877	0.019937	0.0167891	0.019937	0.0241343	0.0115425	0.0146905	0.0188877	0.019937	0.019937	0.00419727	0.0209864	0.00944386	0.0178384	0.0136411	0.0136411	0.0178384	0.0157398	0.0157398	0.019937	0.0188877	0.0167891	0.0188877	0.00944386
lsrA	0.0156352	0.0247557	0.0188925	0.0123779	0.0241042	0.0123779	0.0117264	0.0156352	0.0201954	0.0136808	0.00586319	0.0156352	0.00781759	0.0169381	0.0123779	0.00651466	0.0149837	0.0201954	0.0136808	0.0260586	0.0175896	0.0188925	0.018241	0.0169381
lsrC	0.0155642	0.0243191	0.0243191	0.0214008	0.0262646	0.020428	0.0243191	0.0155642	0.0233463	0.0233463	0.00389105	0.0175097	0.0107004	0.0116732	0.020428	0.0145914	0.0184825	0.0184825	0.020428	0.0262646	0.0184825	0.0184825	0.0233463	0.0116732
lsrD	0.00907258	0.016129	0.0252016	0.0171371	0.0171371	0.00907258	0.0141129	0.0181452	0.016129	0.00705645	0.00705645	0.015121	0.00907258	0.0110887	0.0110887	0.0131048	0.0141129	0.0221774	0.0100806	0.0252016	0.015121	0.0100806	0.0252016	0.0110887
lsrB	0.0166341	0.0264188	0.0264188	0.0244618	0.0254403	0.0215264	0.0156556	0.0156556	0.0410959	0.0166341	0.0127202	0.0293542	0.0136986	0.0136986	0.0225049	0.00978474	0.0215264	0.0205479	0.0234834	0.0283757	0.0225049	0.0166341	0.0313112	0.0166341
lsrF	0.0365714	0.0628571	0.0834286	0.0537143	0.0765714	0.0571429	0.0628571	0.064	0.0674286	0.0582857	0.0274286	0.0731429	0.0502857	0.0537143	0.064	0.0434286	0.064	0.0765714	0.0628571	0.0708571	0.0651429	0.0582857	0.0662857	0.0571429
lsrG	0.0310345	0.0482759	0.0551724	0.0344828	0.0551724	0.0586207	0.0448276	0.0448276	0.0551724	0.0413793	0.00689655	0.0586207	0.037931	0.037931	0.0482759	0.037931	0.0275862	0.0448276	0.0344828	0.0275862	0.0344828	0.0310345	0.0448276	0.0241379
tam	0.0118734	0.0131926	0.0224274	0.00263852	0.0277045	0.0171504	0.0118734	0.0158311	0.0158311	0.0118734	0.00131926	0.0105541	0.00791557	0.00659631	0.0105541	0.00923483	0.0118734	0.0131926	0.0158311	0.0145119	0.0145119	0.0105541	0.0158311	0.0131926
yneE	0.0306346	0.0404814	0.0426696	0.0306346	0.0437637	0.0273523	0.0350109	0.0382932	0.0328228	0.0306346	0.0131291	0.0393873	0.0207877	0.0229759	0.0415755	0.0295405	0.0207877	0.0295405	0.0284464	0.0404814	0.0350109	0.036105	0.0339168	0.02407
uxaB	0.0165403	0.0137836	0.0254997	0.0165403	0.026878	0.0186079	0.0186079	0.0234321	0.0296347	0.019297	0.00551344	0.0254997	0.0117161	0.0172295	0.0213646	0.0144728	0.0117161	0.0186079	0.0165403	0.0241213	0.0206754	0.0220538	0.0206754	0.0130944
yneF	0.00844773	0.0211193	0.0179514	0.0105597	0.0232313	0.0105597	0.0211193	0.0158395	0.0253432	0.0137276	0.00527983	0.0200634	0.00844773	0.0105597	0.0126716	0.0158395	0.0158395	0.0211193	0.0179514	0.0263992	0.0179514	0.0116156	0.0232313	0.0126716
yneG	0.00278552	0.0111421	0.0222841	0.00557103	0.0194986	0.0111421	0.0167131	0.00835655	0.0139276	0.0111421	0.00278552	0.0167131	0.0111421	0.00557103	0.0111421	0.00835655	0.00278552	0.0167131	0.0222841	0.0139276	0.0250696	0.00835655	0.00557103	0.0111421
glsB	0.0151188	0.0183585	0.0237581	0.011879	0.0215983	0.0183585	0.0183585	0.0194384	0.0226782	0.0237581	0.0075594	0.024838	0.00971922	0.011879	0.0161987	0.0075594	0.012959	0.0237581	0.0161987	0.0183585	0.0140389	0.0172786	0.0205184	0.011879
sad	0.00936599	0.0172911	0.0266571	0.0172911	0.0259366	0.0158501	0.0151297	0.0172911	0.0259366	0.0158501	0.00504323	0.0216138	0.00648415	0.0100865	0.0158501	0.0108069	0.0201729	0.0165706	0.0201729	0.0201729	0.0194524	0.0158501	0.0208934	0.0165706
yneJ	0.0113507	0.0170261	0.0272418	0.0204313	0.0351873	0.0113507	0.0283768	0.0261067	0.0340522	0.0192963	0.00227015	0.0261067	0.0181612	0.0113507	0.0249716	0.0113507	0.0170261	0.0329171	0.0227015	0.0374574	0.0283768	0.0283768	0.0351873	0.0215664
yneK	0.0744395	0.0878924	0.107623	0.0807175	0.0950673	0.0843049	0.0726457	0.0852018	0.10852	0.0762332	0.0358744	0.104036	0.0609865	0.0690583	0.0852018	0.070852	0.0789238	0.0950673	0.0995516	0.0914798	0.0860987	0.0887892	0.109417	0.0789238
ydeA	0.0193277	0.0344538	0.0352941	0.0218487	0.0344538	0.0193277	0.0285714	0.0243697	0.0369748	0.0268908	0.00756303	0.0327731	0.0142857	0.0226891	0.0260504	0.0243697	0.0218487	0.0268908	0.0285714	0.0285714	0.0302521	0.0260504	0.0369748	0.0243697
marC	0.0120301	0.0180451	0.0330827	0.0180451	0.0210526	0.0180451	0.0330827	0.0135338	0.0225564	0.0135338	0.00300752	0.0225564	0.0120301	0.0180451	0.0180451	0.0150376	0.0180451	0.0180451	0.0165414	0.0330827	0.0180451	0.0180451	0.0195489	0.0240602
marR	0.0253456	0.0368664	0.0460829	0.0322581	0.0552995	0.0368664	0.0437788	0.0437788	0.0368664	0.0230415	0.0207373	0.0576037	0.0253456	0.0230415	0.0276498	0.0368664	0.0230415	0.0322581	0.0299539	0.0253456	0.0345622	0.0368664	0.0368664	0.0322581
marA	0.0104439	0.0261097	0.0469974	0.0130548	0.0313316	0.0208877	0.0208877	0.0130548	0.0287206	0.0130548	0.00261097	0.0261097	0.0078329	0.00522193	0.0130548	0.0261097	0.0156658	0.0234987	0.0208877	0.0261097	0.0104439	0.0104439	0.0391645	0.0156658
marB	0.00458716	0.00458716	0.00458716	0.0137615	0.00458716	0.00917431	0.00458716	0.00917431	0.0366972	0.0137615	0	0	0.00458716	0.00458716	0.0137615	0.00458716	0.00458716	0.0137615	0	0.0137615	0.0183486	0.00917431	0.00917431	0.00917431
eamA	0.0133482	0.0211346	0.0200222	0.0122358	0.0244716	0.00778643	0.0144605	0.0144605	0.0266963	0.0133482	0.00667408	0.0233593	0.00556174	0.00778643	0.0166852	0.00556174	0.00889878	0.0133482	0.00667408	0.0177976	0.00667408	0.0177976	0.0222469	0.00556174
ydeE	0.0235889	0.0522325	0.0488627	0.031171	0.0556024	0.031171	0.0353833	0.0379107	0.0404381	0.0387532	0.0101095	0.0438079	0.0235889	0.0261163	0.0370682	0.0193766	0.0370682	0.0497051	0.0463353	0.0404381	0.0370682	0.0328559	0.0438079	0.0336984
yneM	0	0.0105263	0	0	0.0315789	0.0105263	0.0105263	0.0210526	0.0105263	0.0105263	0	0.0210526	0	0	0.0105263	0	0	0	0	0.0105263	0.0105263	0	0.0105263	0
mgrR	0.0309278	0.0618557	0.0824742	0.0103093	0.0618557	0.0412371	0.0412371	0.0618557	0.0618557	0.0721649	0	0.0206186	0.0515464	0.0515464	0.0309278	0.0412371	0.0412371	0.0309278	0.0515464	0.113402	0.0927835	0.0412371	0.0515464	0.0309278
dgcZ	0.0741573	0.104494	0.116854	0.0842697	0.117978	0.103371	0.101124	0.108989	0.119101	0.104494	0.0449438	0.130337	0.0707865	0.0775281	0.088764	0.0685393	0.0865169	0.102247	0.121348	0.106742	0.104494	0.104494	0.104494	0.0977528
ydeI	0.0867347	0.137755	0.140306	0.0765306	0.155612	0.102041	0.125	0.140306	0.147959	0.102041	0.0357143	0.132653	0.107143	0.0994898	0.112245	0.0892857	0.102041	0.142857	0.127551	0.130102	0.137755	0.142857	0.145408	0.107143
ydeJ	0.0849421	0.0810811	0.0984556	0.0694981	0.1139	0.0772201	0.0830116	0.0772201	0.106178	0.0907336	0.0444015	0.100386	0.0521236	0.0772201	0.102317	0.0501931	0.0810811	0.0849421	0.0888031	0.100386	0.104247	0.0907336	0.108108	0.0714286
dcp	0.0244499	0.0459658	0.0518337	0.0264059	0.0552567	0.0400978	0.0386308	0.0400978	0.0503667	0.0449878	0.0166259	0.0469438	0.0268949	0.0332518	0.0332518	0.0303178	0.0322738	0.0430318	0.0410758	0.0484108	0.0454768	0.0396088	0.0513447	0.0376528
ydfG	0.0187668	0.0174263	0.0268097	0.0227882	0.0281501	0.0134048	0.0294906	0.0241287	0.0308311	0.0268097	0.00402145	0.0227882	0.0187668	0.0174263	0.0214477	0.0147453	0.0134048	0.0241287	0.0281501	0.036193	0.0187668	0.0187668	0.0227882	0.0227882
rspR	0.00728863	0.00874636	0.0131195	0.00728863	0.0116618	0.00874636	0.00874636	0.0102041	0.0116618	0.0145773	0.00145773	0.0131195	0.00291545	0.00874636	0.00437318	0.00728863	0.00728863	0.0102041	0.0102041	0.00874636	0.00874636	0.0102041	0.0058309	0.00874636
ydfZ	0.00985222	0.0197044	0	0.00492611	0.0197044	0.00985222	0.0246305	0.0295567	0.0246305	0.0295567	0.00492611	0	0.0246305	0.00985222	0.00492611	0.00985222	0.0147783	0.00985222	0.00985222	0.0344828	0.0147783	0.0197044	0.0344828	0.0147783
ydfI	0.0232877	0.0246575	0.0369863	0.0212329	0.0335616	0.0239726	0.0328767	0.0308219	0.0253425	0.0267123	0.00821918	0.0294521	0.0143836	0.0212329	0.0328767	0.0130137	0.0226027	0.0267123	0.0260274	0.0376712	0.0246575	0.0280822	0.0328767	0.0205479
ydfJ.1	0.0709275	0.101325	0.127046	0.0732658	0.118472	0.0849571	0.100546	0.100546	0.124708	0.0943102	0.0358535	0.120811	0.0717069	0.0678098	0.0849571	0.0763835	0.0872954	0.119252	0.0997662	0.114575	0.100546	0.104443	0.119252	0.0802806
ydfJ.2	0.0963855	0.144578	0.13253	0.0843373	0.144578	0.0843373	0.0963855	0.13253	0.204819	0.0963855	0.0722892	0.108434	0.0722892	0.0963855	0.0843373	0.120482	0.120482	0.13253	0.156627	0.180723	0.120482	0.120482	0.0722892	0.108434
gnsB	0.0231214	0.0231214	0.0404624	0.0289017	0.0462428	0.0462428	0.0462428	0.0346821	0.0404624	0.0346821	0.0115607	0.0289017	0.0289017	0.0231214	0.0115607	0.0231214	0.0289017	0.0404624	0.0462428	0.0346821	0.0289017	0.0289017	0.0635838	0.0231214
ynfN	0.103226	0.083871	0.129032	0.083871	0.129032	0.0774194	0.103226	0.122581	0.129032	0.0967742	0.0193548	0.122581	0.0709677	0.0709677	0.0774194	0.083871	0.0903226	0.122581	0.129032	0.122581	0.0967742	0.141935	0.116129	0.116129
cspI	0.0518868	0.0849057	0.0754717	0.0518868	0.0754717	0.0566038	0.0849057	0.0754717	0.0754717	0.0518868	0.0235849	0.0896226	0.0471698	0.0330189	0.0613208	0.0424528	0.0613208	0.108491	0.0943396	0.113208	0.0424528	0.0754717	0.132075	0.0707547
rzpQ	0.0643863	0.0704225	0.100604	0.0684105	0.100604	0.0623742	0.0885312	0.0704225	0.0885312	0.0804829	0.0241449	0.0885312	0.0482897	0.0422535	0.0583501	0.054326	0.0724346	0.082495	0.0804829	0.0905433	0.0965795	0.0684105	0.082495	0.0603622
rzoQ	0.0708661	0.0669291	0.106299	0.0748031	0.106299	0.0590551	0.0787402	0.0708661	0.106299	0.0787402	0.023622	0.0944882	0.0433071	0.0472441	0.0629921	0.0708661	0.0866142	0.0984252	0.0826772	0.0826772	0.102362	0.0748031	0.0944882	0.0590551
rrrQ	0.0375235	0.065666	0.0750469	0.0487805	0.0825516	0.0469043	0.0450281	0.054409	0.0675422	0.0487805	0.0262664	0.065666	0.0337711	0.0469043	0.0412758	0.043152	0.043152	0.054409	0.0619137	0.0750469	0.0506567	0.054409	0.0600375	0.0393996
ydfR	0.0257235	0.0643087	0.0610932	0.0321543	0.0643087	0.0418006	0.0418006	0.0514469	0.0643087	0.0450161	0.0160772	0.0450161	0.0321543	0.022508	0.0353698	0.0353698	0.0353698	0.0450161	0.0450161	0.0418006	0.0675241	0.0321543	0.0482315	0.0353698
essQ	0.0837209	0.106977	0.106977	0.0744186	0.116279	0.0790698	0.12093	0.116279	0.148837	0.0930233	0.027907	0.106977	0.0837209	0.0697674	0.0697674	0.0744186	0.0930233	0.0883721	0.125581	0.0930233	0.106977	0.0930233	0.111628	0.0976744
cspB	0.102326	0.0976744	0.111628	0.0744186	0.125581	0.102326	0.0976744	0.0837209	0.116279	0.111628	0.0418605	0.106977	0.0651163	0.0930233	0.0930233	0.0930233	0.0837209	0.130233	0.0976744	0.116279	0.125581	0.134884	0.125581	0.0837209
cspF	0.0424528	0.0471698	0.0849057	0.0377358	0.108491	0.0424528	0.0660377	0.0424528	0.0660377	0.0896226	0.0471698	0.0754717	0.0235849	0.0613208	0.0424528	0.0377358	0.0424528	0.0707547	0.0518868	0.108491	0.0801887	0.0754717	0.0990566	0.0613208
quuQ	0.0345745	0.0492021	0.0691489	0.0492021	0.0678191	0.0492021	0.0571809	0.0545213	0.0598404	0.0558511	0.0172872	0.0651596	0.0385638	0.0465426	0.0545213	0.0452128	0.0385638	0.0518617	0.0465426	0.0771277	0.0518617	0.043883	0.0718085	0.0452128
ydfU	0.0190658	0.0238322	0.0314585	0.0181125	0.0343184	0.0152526	0.0209724	0.0209724	0.0257388	0.0190658	0.00476644	0.0209724	0.0123928	0.013346	0.0142993	0.0152526	0.0171592	0.0228789	0.0200191	0.0247855	0.0266921	0.0276454	0.0266921	0.0162059
rem	0.0278884	0.063745	0.059761	0.0398406	0.063745	0.0438247	0.0478088	0.0517928	0.063745	0.0517928	0.0278884	0.0517928	0.0438247	0.0517928	0.0478088	0.0278884	0.0398406	0.0398406	0.0438247	0.0517928	0.0398406	0.0318725	0.0438247	0.0398406
hokD	0.0129032	0	0.0322581	0.0322581	0.0451613	0.0129032	0.0258065	0.0129032	0.0580645	0.0258065	0	0.0451613	0.00645161	0.0129032	0.0193548	0.0193548	0.0258065	0.0322581	0.0387097	0.0451613	0.0516129	0.0193548	0.0322581	0.0258065
relE	0.00348432	0.0313589	0.0139373	0.0243902	0.0313589	0.0209059	0.0174216	0.0209059	0.0139373	0.0209059	0	0.0209059	0.0243902	0.0174216	0.0139373	0.0313589	0.00348432	0.0348432	0.0209059	0.0278746	0.0243902	0.0139373	0.0278746	0.0209059
relB	0	0	0	0	0	0	0	0.0041841	0.0041841	0	0	0	0	0	0	0	0	0	0	0	0.0041841	0	0	0
ydfV	0.0622951	0.0721311	0.104918	0.0557377	0.101639	0.0721311	0.0688525	0.0819672	0.0852459	0.0688525	0.0360656	0.104918	0.0459016	0.052459	0.0622951	0.0590164	0.0721311	0.0786885	0.0721311	0.0852459	0.0918033	0.0786885	0.114754	0.0786885
flxA	0.0753012	0.105422	0.114458	0.0903614	0.141566	0.105422	0.120482	0.0783133	0.135542	0.10241	0.0481928	0.114458	0.0783133	0.0813253	0.10241	0.0572289	0.114458	0.123494	0.105422	0.126506	0.123494	0.0873494	0.135542	0.0903614
intK	0.0494505	0.0769231	0.0769231	0.0659341	0.0549451	0.0659341	0.0714286	0.0604396	0.0659341	0.0494505	0.0274725	0.0659341	0.0494505	0.0549451	0.0604396	0.0494505	0.0549451	0.0769231	0.0824176	0.0934066	0.0879121	0.0549451	0.0824176	0.0549451
ydfX	0.0251799	0.0395683	0.057554	0.0359712	0.0467626	0.0431655	0.0431655	0.0323741	0.0323741	0.028777	0.00719424	0.0683453	0.028777	0.0107914	0.0395683	0.0179856	0.0251799	0.028777	0.0359712	0.0611511	0.028777	0.0323741	0.0467626	0.0323741
dicC	0.00869565	0.0130435	0.026087	0.0130435	0.0130435	0.0217391	0.0217391	0.00869565	0.026087	0.00869565	0.00434783	0.0173913	0.00869565	0.00869565	0.00869565	0.00869565	0.026087	0.0130435	0.0173913	0.0217391	0.0130435	0.00434783	0	0.0173913
dicA	0	0	0	0	0	0	0	0	0	0	0	0	0	0	0	0	0	0	0	0.002457	0	0	0	0
ydfA	0.00645161	0.0129032	0.0193548	0.0129032	0.0322581	0.0193548	0.0193548	0.0322581	0.00645161	0.0193548	0	0.0193548	0	0.0129032	0.0129032	0.00645161	0.0193548	0.0129032	0.0129032	0.0322581	0.0129032	0.0193548	0.0129032	0.0258065
ydfB	0.03125	0.0546875	0.0390625	0.0078125	0.0234375	0.015625	0.03125	0.0234375	0.0390625	0.015625	0.0078125	0.0234375	0.0234375	0.0078125	0.0234375	0.0390625	0.0078125	0.0234375	0.0078125	0.03125	0.046875	0.0234375	0.0546875	0.03125
ydfC	0.0412844	0.0642202	0.105505	0.0779817	0.059633	0.0458716	0.0779817	0.0504587	0.0642202	0.0458716	0.0137615	0.0504587	0.0321101	0.0550459	0.059633	0.0642202	0.0504587	0.0550459	0.0458716	0.0825688	0.0458716	0.0550459	0.0550459	0.0458716
dicF	0.0961538	0.134615	0.134615	0.0576923	0.0961538	0.0769231	0.0769231	0.0576923	0.0769231	0.134615	0.0576923	0.0384615	0.0576923	0.0384615	0.0769231	0.115385	0.0961538	0.0961538	0.0769231	0.0769231	0.0961538	0.0961538	0.115385	0.0769231
dicB	0.0585106	0.101064	0.12766	0.0531915	0.0904255	0.0904255	0.0957447	0.111702	0.148936	0.0638298	0.0319149	0.132979	0.0691489	0.0691489	0.0744681	0.0638298	0.0744681	0.101064	0.0851064	0.0904255	0.12234	0.101064	0.0744681	0.0797872
ydfD	0.125654	0.120419	0.17801	0.109948	0.141361	0.13089	0.141361	0.146597	0.157068	0.13089	0.078534	0.146597	0.120419	0.109948	0.120419	0.115183	0.115183	0.13089	0.141361	0.125654	0.115183	0.146597	0.146597	0.115183
ydfE	0.0706806	0.0903141	0.091623	0.0641361	0.0955497	0.0719895	0.0850785	0.0903141	0.0824607	0.0667539	0.0235602	0.0811518	0.0405759	0.0602094	0.0746073	0.0536649	0.0759162	0.0968586	0.0693717	0.0903141	0.0890052	0.0850785	0.108639	0.0746073
intQ	0.0674157	0.0838375	0.106309	0.0777874	0.113224	0.0812446	0.0933449	0.0864304	0.104581	0.079516	0.0345722	0.101124	0.0605013	0.0656871	0.0864304	0.0708729	0.0803803	0.109767	0.101988	0.114952	0.0942092	0.0812446	0.108902	0.0656871
rspB	0.0559372	0.0736016	0.0873405	0.0628067	0.0814524	0.0677134	0.0794897	0.0647694	0.077527	0.0559372	0.0382728	0.077527	0.0490677	0.0500491	0.0588813	0.0549558	0.0628067	0.0765456	0.0716389	0.0902846	0.0726202	0.0647694	0.0863592	0.0618253
rspA	0.0156507	0.0271829	0.0354201	0.0247117	0.029654	0.0205931	0.0313015	0.023888	0.0329489	0.0230643	0.00411862	0.0288303	0.0131796	0.0123558	0.0189456	0.0222405	0.023888	0.0230643	0.0189456	0.0304778	0.0313015	0.0230643	0.0370675	0.0172982
ynfA	0.0245399	0.0276074	0.0337423	0.0245399	0.0490798	0.0521472	0.0184049	0.0214724	0.0429448	0.0490798	0	0.0337423	0.0184049	0.0337423	0.0337423	0.0153374	0.0337423	0.0398773	0.0490798	0.0337423	0.0521472	0.0368098	0.0429448	0.0276074
ynfB	0.0293255	0.0234604	0.0615836	0.0381232	0.0351906	0.0293255	0.0234604	0.0381232	0.0469208	0.0381232	0.0146628	0.0527859	0.0205279	0.0381232	0.026393	0.0351906	0.0293255	0.0439883	0.0439883	0.0439883	0.0293255	0.0351906	0.0439883	0.0293255
speG	0.0464286	0.0535714	0.0607143	0.0428571	0.0714286	0.0410714	0.05	0.0571429	0.0517857	0.0517857	0.0125	0.0517857	0.0392857	0.0428571	0.0535714	0.0357143	0.0464286	0.0607143	0.0571429	0.0571429	0.0553571	0.05	0.0589286	0.05
ynfC	0.0422535	0.056338	0.0802817	0.0478873	0.0788732	0.0661972	0.056338	0.0535211	0.0619718	0.0478873	0.0239437	0.0704225	0.0408451	0.0464789	0.0577465	0.0577465	0.043662	0.0690141	0.0577465	0.0647887	0.0549296	0.0521127	0.0661972	0.043662
ynfD	0.0229508	0.0327869	0.0459016	0.0327869	0.0262295	0.0196721	0.0295082	0.0295082	0.0491803	0.0327869	0.0131148	0.0360656	0.0131148	0.0163934	0.0295082	0.0163934	0.0196721	0.0229508	0.0229508	0.0295082	0.0196721	0.042623	0.0295082	0.0196721
ynfE	0.0189613	0.0173124	0.0230833	0.0193735	0.0305029	0.0152514	0.0226711	0.0193735	0.0214345	0.0119538	0.00659522	0.0181369	0.0107172	0.00906843	0.0185491	0.0160758	0.0185491	0.0218467	0.0160758	0.0247321	0.0169002	0.0148392	0.0239077	0.0140148
ynfF	0.0148576	0.0144449	0.0173339	0.0123813	0.0169212	0.0140322	0.0165085	0.0144449	0.0152703	0.0144449	0.0070161	0.0160957	0.0115559	0.0107305	0.0119686	0.00866694	0.0165085	0.0173339	0.0107305	0.0198102	0.0206356	0.0160957	0.021461	0.0144449
ynfG	0.0113452	0.00810373	0.0194489	0.0113452	0.0226904	0.0178282	0.012966	0.0243112	0.0178282	0.00972447	0.00486224	0.0210697	0.00810373	0.0162075	0.0210697	0.0145867	0.00810373	0.0210697	0.00810373	0.0113452	0.0162075	0.012966	0.0210697	0.0162075
ynfH	0.0128806	0.0140515	0.0234192	0.0152225	0.0257611	0.0175644	0.0199063	0.0175644	0.0339578	0.0175644	0.00351288	0.0187354	0.0140515	0.0175644	0.0175644	0.0187354	0.0175644	0.0222482	0.0199063	0.0234192	0.0187354	0.0269321	0.0152225	0.0187354
dmsD	0.0114007	0.0130293	0.014658	0.00651466	0.0130293	0.014658	0.00488599	0.0162866	0.0162866	0.00814332	0.00162866	0.0179153	0.00977199	0.014658	0.00651466	0.0114007	0.00977199	0.014658	0.014658	0.00814332	0.014658	0.019544	0.0114007	0.0130293
clcB	0.013535	0.0183121	0.0238854	0.0199045	0.0238854	0.0230892	0.0127389	0.0159236	0.0238854	0.0111465	0.00636943	0.0103503	0.00716561	0.013535	0.0111465	0.00796178	0.0127389	0.0199045	0.0143312	0.0183121	0.0143312	0.0183121	0.0214968	0.0151274
ynfK	0.0100719	0.0100719	0.0172662	0.0100719	0.0115108	0.0129496	0.0100719	0.0158273	0.018705	0.0100719	0.00431655	0.00863309	0.0028777	0.00719424	0.0100719	0.0057554	0.00863309	0.0172662	0.00431655	0.018705	0.0129496	0.0100719	0.018705	0.00719424
mlc	0.0114754	0.0155738	0.0204918	0.0196721	0.0180328	0.00901639	0.0163934	0.0172131	0.0221311	0.0122951	0.00491803	0.0188525	0.00491803	0.0106557	0.0131148	0.0139344	0.0114754	0.0204918	0.0122951	0.0147541	0.0172131	0.0147541	0.0229508	0.0155738
ynfL	0.012318	0.0156775	0.0291153	0.0145577	0.0257559	0.0201568	0.0223964	0.0257559	0.0223964	0.0212766	0.00671892	0.0246361	0.0134378	0.0145577	0.0212766	0.0167973	0.019037	0.0167973	0.0156775	0.0201568	0.0257559	0.0179171	0.0369541	0.012318
ynfM	0.0167598	0.0247406	0.0207502	0.0167598	0.0303272	0.0231445	0.019154	0.019154	0.0255387	0.0135674	0.00877893	0.0207502	0.0127694	0.0175579	0.0167598	0.0143655	0.0167598	0.0311253	0.0183559	0.027933	0.0239425	0.019154	0.028731	0.0159617
asr	0.0649351	0.0584416	0.0876623	0.0681818	0.0876623	0.0779221	0.0551948	0.0681818	0.0746753	0.0681818	0.025974	0.0616883	0.0584416	0.0454545	0.0681818	0.0584416	0.0714286	0.0909091	0.0616883	0.0811688	0.0974026	0.0876623	0.0616883	0.0681818
ydgU	0.0120482	0	0.0481928	0.0120482	0.0120482	0.0240964	0.0120482	0.0120482	0	0.0240964	0	0.0120482	0	0	0	0	0.0240964	0.0120482	0.0240964	0.0120482	0.0240964	0.0120482	0.0240964	0.0120482
ydgD	0.0158343	0.0255786	0.0255786	0.0219245	0.0426309	0.0182704	0.0219245	0.0267966	0.0316687	0.0255786	0.00730816	0.0304507	0.0146163	0.0194884	0.0182704	0.0231425	0.0219245	0.0280146	0.0280146	0.0304507	0.0280146	0.0280146	0.0341048	0.0146163
mdtI	0.0151976	0.0182371	0.0364742	0.0151976	0.0395137	0.0273556	0.0182371	0.0273556	0.0243161	0.0273556	0.0121581	0.0212766	0.00607903	0.0212766	0.0182371	0.0121581	0.0182371	0.00607903	0.0243161	0.0182371	0.0273556	0.0121581	0.0364742	0.0151976
mdtJ	0.0821918	0.0712329	0.10411	0.0849315	0.10137	0.0767123	0.0767123	0.0876712	0.0986301	0.0657534	0.0438356	0.109589	0.0630137	0.0767123	0.0876712	0.0547945	0.0821918	0.120548	0.0876712	0.0849315	0.0821918	0.0630137	0.10137	0.0794521
tqsA	0.0232108	0.0357834	0.0435203	0.0319149	0.0464217	0.0290135	0.0377176	0.040619	0.040619	0.0299807	0.0145068	0.0435203	0.0212766	0.0261122	0.0367505	0.0241779	0.0348162	0.0464217	0.0299807	0.0435203	0.0367505	0.0396518	0.0435203	0.0261122
pntB	0.00936599	0.0165706	0.0208934	0.00864553	0.0165706	0.0115274	0.0129683	0.0122478	0.0165706	0.0151297	0.00504323	0.0201729	0.00864553	0.00648415	0.0151297	0.00864553	0.00936599	0.0151297	0.00720461	0.0158501	0.0165706	0.0129683	0.0122478	0.0100865
pntA	0.0130548	0.020235	0.0221932	0.0143603	0.0195822	0.0169713	0.0163185	0.017624	0.0143603	0.0104439	0.00848564	0.0189295	0.00979112	0.0110966	0.0156658	0.0104439	0.0137076	0.0241514	0.0143603	0.0215405	0.0182768	0.0150131	0.022846	0.0110966
ydgH	0.0211864	0.0211864	0.0307203	0.0211864	0.032839	0.0201271	0.0201271	0.0264831	0.0243644	0.0211864	0.00847458	0.0201271	0.0137712	0.0127119	0.0158898	0.0137712	0.0190678	0.0233051	0.0190678	0.0222458	0.0275424	0.0180085	0.029661	0.0222458
ydgI	0.0115774	0.0180897	0.0195369	0.012301	0.0224313	0.0144718	0.0130246	0.0217077	0.0137482	0.012301	0.00434153	0.012301	0.00723589	0.0101302	0.0144718	0.00868307	0.015919	0.0173661	0.00723589	0.0173661	0.0217077	0.0137482	0.0209841	0.0144718
folM	0.0193906	0.0193906	0.0290859	0.0249307	0.0290859	0.0180055	0.0235457	0.0249307	0.034626	0.0235457	0.00692521	0.0277008	0.0110803	0.0180055	0.0249307	0.0110803	0.0263158	0.0304709	0.0235457	0.0138504	0.0249307	0.0138504	0.034626	0.0263158
ydgC	0.0328358	0.0358209	0.0238806	0.00895522	0.0268657	0.00895522	0.0208955	0.0149254	0.0268657	0.0238806	0.0119403	0.0238806	0.00895522	0.0268657	0.0149254	0.0208955	0.0179104	0.0268657	0.00895522	0.0149254	0.0149254	0.0179104	0.0179104	0.0119403
rstA	0.0166898	0.0166898	0.0292072	0.0208623	0.0236439	0.0166898	0.0180807	0.0166898	0.0166898	0.0250348	0.00556328	0.0166898	0.0125174	0.0069541	0.0166898	0.00556328	0.0180807	0.0180807	0.015299	0.0166898	0.0222531	0.0166898	0.0194715	0.0125174
rstB	0.0199846	0.0176787	0.0292083	0.00999231	0.019216	0.0138355	0.0153728	0.0184473	0.0184473	0.0176787	0.00230592	0.0169101	0.00691776	0.010761	0.0130669	0.010761	0.0169101	0.0169101	0.0199846	0.0199846	0.00922367	0.0146042	0.0169101	0.010761
tus	0.0215285	0.0193757	0.0269107	0.0182992	0.0204521	0.01507	0.0139935	0.0172228	0.0182992	0.0129171	0.00538213	0.0236814	0.00861141	0.01507	0.0193757	0.0139935	0.0161464	0.0204521	0.01507	0.0172228	0.0172228	0.0107643	0.0204521	0.00861141
fumC	0.0106914	0.0142552	0.0114041	0.0114041	0.0156807	0.0199572	0.0106914	0.0135424	0.0192445	0.0171062	0.00712758	0.0106914	0.0135424	0.0135424	0.0149679	0.0128297	0.0142552	0.0171062	0.0171062	0.0185317	0.0149679	0.00712758	0.0163934	0.0163934
fumA	0.0109356	0.0151883	0.0236938	0.0133657	0.0194411	0.0103281	0.0121507	0.0194411	0.0230863	0.0151883	0.0036452	0.0200486	0.00972053	0.0115431	0.0139733	0.00789793	0.0127582	0.018226	0.0115431	0.0139733	0.0103281	0.00850547	0.0145808	0.0121507
manA	0.0102128	0.013617	0.0204255	0.0093617	0.0153191	0.0093617	0.0161702	0.0178723	0.0178723	0.012766	0.00340426	0.0161702	0.0102128	0.0102128	0.0170213	0.0093617	0.0119149	0.0161702	0.0144681	0.0187234	0.0187234	0.0161702	0.0153191	0.00765957
ydgA	0.0112732	0.0159151	0.0218833	0.0112732	0.0185676	0.0132626	0.0125995	0.0192308	0.0165782	0.0119363	0.00795756	0.0198939	0.0119363	0.00994695	0.0106101	0.00994695	0.0139257	0.0139257	0.0165782	0.0132626	0.0159151	0.0125995	0.0198939	0.0145889
uidC	0.0766798	0.110672	0.126482	0.0750988	0.113834	0.0948617	0.0885375	0.100395	0.113834	0.0932806	0.0513834	0.109091	0.0640316	0.084585	0.0885375	0.083004	0.0932806	0.103557	0.0853755	0.119368	0.105138	0.0932806	0.114625	0.0837945
uidB	0.0327749	0.0466133	0.0538966	0.0364166	0.0575382	0.0342316	0.0386016	0.0327749	0.0400583	0.0342316	0.0138383	0.0458849	0.024035	0.0313183	0.0436999	0.0349599	0.0393299	0.0509832	0.0429716	0.0429716	0.0429716	0.0400583	0.0407866	0.0378733
uidA	0.0198785	0.0187742	0.0331309	0.0187742	0.0248482	0.0209829	0.018222	0.0231916	0.024296	0.0204307	0.00496963	0.0209829	0.012148	0.0149089	0.0204307	0.0115958	0.0149089	0.0204307	0.0138045	0.0193263	0.0154611	0.0127002	0.0215351	0.0104914
uidR	0.0220339	0.0271186	0.0254237	0.0169492	0.0322034	0.0186441	0.0169492	0.0220339	0.020339	0.0135593	0.00847458	0.0288136	0.0135593	0.020339	0.0220339	0.00847458	0.0135593	0.0152542	0.0237288	0.0305085	0.0305085	0.0237288	0.0305085	0.0186441
hdhA	0.083442	0.0899609	0.105606	0.0586701	0.0964798	0.0847458	0.0743155	0.0886571	0.0964798	0.0821382	0.0352021	0.101695	0.0612777	0.0677966	0.0821382	0.0625815	0.0847458	0.101695	0.0756193	0.110821	0.0912647	0.0873533	0.104302	0.0782269
malI	0.0136187	0.0194553	0.0184825	0.0136187	0.0194553	0.0155642	0.0184825	0.0175097	0.0233463	0.0107004	0.00875486	0.0291829	0.0136187	0.00972763	0.0116732	0.0136187	0.016537	0.0243191	0.0194553	0.0272374	0.0243191	0.0107004	0.0194553	0.016537
malX	0.0138191	0.0188442	0.0175879	0.013191	0.0194724	0.0182161	0.0213568	0.0125628	0.0182161	0.0150754	0.00942211	0.0219849	0.0106784	0.0119347	0.0175879	0.00753769	0.0144472	0.0169598	0.0150754	0.0157035	0.0163317	0.0182161	0.0188442	0.0150754
malY	0.0162116	0.0153584	0.024744	0.0145051	0.0255973	0.0196246	0.0179181	0.0153584	0.0255973	0.0170648	0.00511945	0.0273038	0.0136519	0.0187713	0.0187713	0.00853242	0.0196246	0.0290102	0.0162116	0.0332765	0.0196246	0.0153584	0.0230375	0.0136519
add	0.00799201	0.011988	0.023976	0.010989	0.023976	0.010989	0.013986	0.015984	0.017982	0.014985	0.003996	0.010989	0.004995	0.00599401	0.010989	0.004995	0.00999001	0.017982	0.00999001	0.014985	0.013986	0.00899101	0.013986	0.00899101
ydgJ	0.0211538	0.0259615	0.0288462	0.0144231	0.025	0.0163462	0.0125	0.0211538	0.0192308	0.0163462	0.00576923	0.0201923	0.0125	0.0173077	0.0259615	0.0182692	0.0144231	0.0201923	0.0221154	0.0259615	0.0192308	0.0182692	0.0288462	0.0192308
blr	0.096	0.136	0.112	0.064	0.136	0.112	0.088	0.12	0.136	0.096	0.056	0.136	0.096	0.08	0.104	0.072	0.08	0.128	0.128	0.128	0.112	0.072	0.152	0.12
cnu	0.0837209	0.0976744	0.148837	0.0697674	0.139535	0.102326	0.102326	0.125581	0.111628	0.0976744	0.0511628	0.102326	0.0697674	0.102326	0.0883721	0.0790698	0.102326	0.139535	0.0976744	0.148837	0.102326	0.106977	0.134884	0.0744186
ydgK	0.0954545	0.125	0.154545	0.0954545	0.138636	0.115909	0.104545	0.102273	0.136364	0.0931818	0.0386364	0.118182	0.0568182	0.0863636	0.0909091	0.0886364	0.111364	0.113636	0.0840909	0.131818	0.129545	0.113636	0.106818	0.0840909
rsxA	0.0275387	0.0361446	0.0464716	0.0327022	0.0499139	0.0413081	0.0309811	0.0344234	0.0430293	0.0344234	0.010327	0.0327022	0.0154905	0.0223752	0.0395869	0.0275387	0.0327022	0.0309811	0.0275387	0.0344234	0.0413081	0.0378657	0.0378657	0.0258176
rsxB	0.0224913	0.0121107	0.0207612	0.00865052	0.0103806	0.0103806	0.00865052	0.00865052	0.0121107	0.017301	0.0017301	0.0190311	0.0121107	0.0103806	0.0103806	0.00346021	0.0121107	0.0103806	0.0103806	0.0242215	0.0121107	0.00865052	0.0121107	0.0155709
rsxC	0.0121512	0.0144014	0.020252	0.0117012	0.0283528	0.0144014	0.0126013	0.0090009	0.0112511	0.0171017	0.00405041	0.0211521	0.00855086	0.0090009	0.0135014	0.00990099	0.010351	0.0157516	0.0126013	0.0162016	0.0166517	0.0144014	0.0175518	0.0135014
rsxD	0.0141777	0.0160681	0.0189036	0.0151229	0.0226843	0.0132325	0.0132325	0.0160681	0.0189036	0.0141777	0.00661626	0.020794	0.00756144	0.010397	0.0047259	0.0151229	0.020794	0.010397	0.0132325	0.0113422	0.020794	0.010397	0.0189036	0.0141777
rsxG	0.00967742	0.0193548	0.0177419	0.0112903	0.016129	0.0129032	0.0112903	0.0112903	0.016129	0.0112903	0.00483871	0.0225806	0.00322581	0.00806452	0.00806452	0.00967742	0.00967742	0.016129	0.00806452	0.0193548	0.0177419	0.016129	0.0129032	0.0129032
rsxE	0.018705	0.0244604	0.0230216	0.0244604	0.0230216	0.018705	0.0258993	0.018705	0.0244604	0.0143885	0.0100719	0.0258993	0.0028777	0.0158273	0.018705	0.0158273	0.00719424	0.0215827	0.0215827	0.0215827	0.0215827	0.0172662	0.0129496	0.0143885
nth	0.0173228	0.0125984	0.0346457	0.0141732	0.0314961	0.0188976	0.015748	0.023622	0.0110236	0.0110236	0.00472441	0.015748	0.00944882	0.015748	0.023622	0.0141732	0.0141732	0.0251969	0.0141732	0.023622	0.0188976	0.0188976	0.0283465	0.023622
dtpA	0.00798935	0.0173103	0.0219707	0.0133156	0.017976	0.0113182	0.0166445	0.0139814	0.00932091	0.0133156	0.00732357	0.0126498	0.00865513	0.0146471	0.0146471	0.0126498	0.00732357	0.0199734	0.0126498	0.0186418	0.0146471	0.0133156	0.0186418	0.00998668
gstA	0.00495868	0.0115702	0.0132231	0.0132231	0.0115702	0.014876	0.0115702	0.0132231	0.0132231	0.00991736	0.00826446	0.0198347	0.00330579	0.0132231	0.00991736	0.0115702	0.00826446	0.014876	0.00826446	0.0115702	0.0115702	0.0181818	0.0198347	0.0132231
pdxY	0.00579374	0.00811124	0.0115875	0.00695249	0.0127462	0.00926999	0.00579374	0.0127462	0.0127462	0.0150637	0.0023175	0.0162225	0.00926999	0.00926999	0.013905	0.00926999	0.00926999	0.0104287	0.0115875	0.0104287	0.0127462	0.0104287	0.0150637	0.00579374
tyrS	0	0	0	0	0	0	0	0	0	0	0	0	0.000784929	0	0	0	0	0.000784929	0.000784929	0.00156986	0	0	0.000784929	0.000784929
pdxH	0	0	0	0	0	0	0.00152439	0	0	0	0	0.00152439	0	0	0	0	0	0	0	0	0	0	0	0
mliC	0.0151976	0.0212766	0.0182371	0.0273556	0.0212766	0.0182371	0.0121581	0.00607903	0.0151976	0.0121581	0.00303951	0.00911854	0.00607903	0.0151976	0.00607903	0.0121581	0.0182371	0.0151976	0.0212766	0.0182371	0	0.0151976	0.0212766	0.0121581
anmK	0.0198377	0.0216411	0.0162308	0.0153291	0.0270514	0.0180343	0.0180343	0.0216411	0.0225428	0.0153291	0.00360685	0.0207394	0.00901713	0.0108206	0.0225428	0.0153291	0.0162308	0.0216411	0.0243463	0.0198377	0.0135257	0.0198377	0.0216411	0.018936
slyB	0.0107066	0.0149893	0.0256959	0.0299786	0.0171306	0.012848	0.0278373	0.0107066	0.0278373	0.0192719	0	0.0256959	0.0149893	0.0149893	0.0149893	0.0107066	0.0149893	0.0192719	0.0299786	0.00214133	0.0278373	0.0192719	0.0107066	0.0192719
slyA	0.0207373	0.0322581	0.0322581	0.016129	0.0276498	0.0230415	0.0207373	0.0184332	0.016129	0.0230415	0.00230415	0.0414747	0.0138249	0.00921659	0.0207373	0.0253456	0.0115207	0.0253456	0.0184332	0.0414747	0.0207373	0.0276498	0.0276498	0.0184332
ydhI	0.0169492	0.0338983	0.0211864	0.0381356	0.029661	0.0338983	0.0254237	0.0423729	0.0211864	0.0211864	0.0169492	0.0338983	0.029661	0.0169492	0.0254237	0.0211864	0.0169492	0.0211864	0.0169492	0.0169492	0.029661	0.029661	0.0423729	0.0254237
ydhJ	0.00816803	0.0105018	0.0198366	0.0116686	0.0198366	0.0128355	0.0105018	0.0175029	0.0163361	0.0140023	0.00233372	0.0151692	0.00466744	0.0151692	0.0116686	0.00816803	0.0116686	0.0175029	0.0151692	0.0186698	0.0198366	0.0151692	0.0151692	0.0163361
ydhK	0.0149105	0.0124254	0.0238569	0.0129225	0.0178926	0.0164016	0.0164016	0.0208748	0.0168986	0.0173956	0.00497018	0.0178926	0.00944334	0.0114314	0.0134195	0.00994036	0.0144135	0.0164016	0.0159046	0.0243539	0.0134195	0.0119284	0.0193837	0.0168986
sodC	0.0153551	0.0134357	0.0230326	0.0115163	0.0172745	0.0172745	0.0153551	0.0172745	0.0211132	0.0134357	0.00575816	0.0153551	0.00959693	0.00575816	0.00959693	0.0134357	0.0191939	0.024952	0.024952	0.0211132	0.0153551	0.0153551	0.0230326	0.0115163
ydhF	0.0145089	0.0212054	0.0267857	0.0122768	0.0234375	0.0122768	0.0167411	0.0145089	0.0212054	0.0212054	0.00558036	0.0223214	0.00446429	0.0122768	0.0234375	0.0100446	0.0200893	0.0323661	0.0100446	0.0200893	0.0178571	0.0189732	0.015625	0.0167411
ydhL	0.0041841	0.0125523	0.0167364	0.0167364	0.0041841	0	0.0083682	0	0.0125523	0.0041841	0.0041841	0.0083682	0	0.0125523	0	0.0041841	0.0083682	0.0209205	0.0167364	0.0167364	0.0292887	0.0125523	0.0083682	0.0083682
nemR	0.0183639	0.0217028	0.0233723	0.0116861	0.0200334	0.0217028	0.015025	0.0133556	0.0233723	0.0066778	0.0066778	0.0183639	0.0116861	0.0100167	0.015025	0.0100167	0.0183639	0.0267112	0.0116861	0.0200334	0.0183639	0.015025	0.0283806	0.0116861
nemA	0.0182315	0.0282589	0.0273473	0.0154968	0.0255242	0.023701	0.0218778	0.0255242	0.0209663	0.0164084	0.00820419	0.0255242	0.0164084	0.0154968	0.0200547	0.0154968	0.0255242	0.0255242	0.0264357	0.023701	0.0291705	0.0136737	0.0346399	0.0200547
gloA	0.02457	0.017199	0.022113	0.014742	0.029484	0.029484	0.014742	0.019656	0.027027	0.017199	0.012285	0.02457	0.012285	0.02457	0.019656	0.014742	0.017199	0.012285	0.019656	0.022113	0.012285	0.027027	0.034398	0.014742
rnt	0.0015456	0.0015456	0.00463679	0.00463679	0.00463679	0.00463679	0.0015456	0.0015456	0.00309119	0.00309119	0	0.00463679	0.0015456	0.0015456	0	0.0015456	0.0015456	0.00309119	0	0.00772798	0.0015456	0.00618238	0.00309119	0.0015456
lhr	0.0097487	0.0123484	0.0190641	0.0103986	0.0212305	0.0171144	0.0138648	0.0160312	0.0220971	0.0134315	0.00563258	0.0207972	0.00649913	0.0103986	0.0127816	0.00866551	0.0132149	0.0153813	0.0132149	0.0194974	0.0194974	0.0134315	0.0186308	0.0151646
grxD	0.0115274	0.0172911	0.0230548	0.00288184	0.0230548	0.0201729	0.0230548	0.0172911	0.0115274	0.0172911	0.00288184	0.0230548	0.0172911	0.0144092	0.0172911	0.00576369	0.00576369	0.0172911	0.0172911	0.0201729	0.00864553	0.0172911	0.0144092	0.00864553
mepH	0.0208589	0.0171779	0.0392638	0.0196319	0.0453988	0.0282209	0.0208589	0.0306748	0.0368098	0.0220859	0.00368098	0.0306748	0.0171779	0.0220859	0.0282209	0.0282209	0.0306748	0.0294479	0.0233129	0.0343558	0.0220859	0.0269939	0.0380368	0.0331288
sodB	0.020654	0.0172117	0.0309811	0.0189329	0.0258176	0.0154905	0.0258176	0.0275387	0.0292599	0.0292599	0.00344234	0.0395869	0.0154905	0.0154905	0.0240964	0.0172117	0.0292599	0.0292599	0.0292599	0.0292599	0.0240964	0.0189329	0.0361446	0.0172117
ydhP	0.0205304	0.025663	0.0325064	0.0136869	0.0393499	0.0222412	0.0282293	0.031651	0.0230967	0.0179641	0.00598802	0.0265184	0.0188195	0.0213858	0.0213858	0.0145423	0.0213858	0.031651	0.0222412	0.0359281	0.0230967	0.0230967	0.031651	0.0128315
ynhF	0	0.0337079	0.0224719	0.011236	0	0.011236	0.011236	0	0.011236	0.0449438	0.011236	0.011236	0.0337079	0	0	0.011236	0	0.011236	0.011236	0.011236	0	0	0	0
purR	0.0136585	0.0126829	0.0204878	0.00780488	0.0165854	0.00780488	0.00878049	0.0156098	0.0165854	0.0097561	0.00390244	0.0156098	0.0097561	0.00585366	0.0136585	0.0097561	0.00780488	0.0126829	0.00878049	0.0156098	0.0146341	0.0107317	0.0214634	0.00780488
ydhB	0.00429185	0.0160944	0.0246781	0.00858369	0.0139485	0.0139485	0.0118026	0.0150215	0.0150215	0.0160944	0.00858369	0.0171674	0.00214592	0.00858369	0.00965665	0.00429185	0.0150215	0.0150215	0.00858369	0.0203863	0.0118026	0.0150215	0.0171674	0.0139485
ydhC	0.00990917	0.017341	0.0165153	0.0189926	0.0247729	0.017341	0.014038	0.0198183	0.017341	0.0156895	0.00660611	0.0206441	0.00825764	0.00990917	0.0189926	0.0090834	0.0115607	0.0255987	0.0148637	0.017341	0.0156895	0.0255987	0.0206441	0.0156895
cfa	0.011324	0.0130662	0.0191638	0.00958188	0.010453	0.0148084	0.011324	0.00958188	0.010453	0.0139373	0.0043554	0.0121951	0.0043554	0.00783972	0.0121951	0.011324	0.0087108	0.00958188	0.010453	0.011324	0.0165505	0.00958188	0.0121951	0.0121951
ribC	0	0	0	0	0	0	0	0	0	0	0	0	0	0	0.00156006	0.00156006	0	0.00156006	0	0	0	0.00156006	0	0
mdtK	0.00946832	0.0116533	0.0160233	0.0116533	0.01311	0.0101966	0.010925	0.0101966	0.010925	0.00946832	0.00582666	0.0138383	0.00582666	0.00728332	0.0116533	0.00873999	0.00509832	0.010925	0.00801165	0.0138383	0.0116533	0.0116533	0.0116533	0.010925
ydhQ	0.00875796	0.0175159	0.0207006	0.013535	0.0175159	0.0175159	0.0143312	0.0183121	0.0207006	0.00955414	0.00398089	0.0167197	0.00636943	0.0103503	0.0111465	0.00955414	0.0167197	0.0214968	0.0143312	0.0183121	0.0207006	0.0143312	0.0175159	0.00796178
ydhR	0.00327869	0.0196721	0.0262295	0.0163934	0.0196721	0.0196721	0.00327869	0.0163934	0.0327869	0.0196721	0.00983607	0.0163934	0.00655738	0.00983607	0.00983607	0.0163934	0.0163934	0.0327869	0.00983607	0.0229508	0.0163934	0.0163934	0.0327869	0.0229508
ydhS	0.0249377	0.0392768	0.0417706	0.0330424	0.0430175	0.0380299	0.0361596	0.0386534	0.0374065	0.0305486	0.0149626	0.0417706	0.0205736	0.0243142	0.032419	0.0330424	0.0280549	0.0355362	0.0311721	0.0461347	0.0386534	0.0349127	0.0361596	0.032419
ydhT	0.00985222	0.0172414	0.0283251	0.00615764	0.0221675	0.0270936	0.0160099	0.0197044	0.0320197	0.0160099	0.00615764	0.0258621	0.00615764	0.0135468	0.0160099	0.00985222	0.0135468	0.023399	0.0221675	0.020936	0.0147783	0.0123153	0.0307882	0.0123153
ydhU	0.0152866	0.0203822	0.0305732	0.0178344	0.0254777	0.0140127	0.0242038	0.0165605	0.0242038	0.0203822	0.00382166	0.0267516	0.00509554	0.0127389	0.0191083	0.0165605	0.011465	0.0216561	0.0152866	0.0433121	0.0191083	0.0191083	0.0203822	0.0216561
ydhX	0.0164671	0.011976	0.0284431	0.00748503	0.0194611	0.00898204	0.0164671	0.0134731	0.0194611	0.011976	0.00598802	0.0239521	0.00748503	0.00748503	0.0149701	0.00748503	0.010479	0.0224551	0.011976	0.0194611	0.0224551	0.0164671	0.0224551	0.010479
ydhW	0.00927357	0.0139104	0.0185471	0.0185471	0.0231839	0.0200927	0.0185471	0.0108192	0.0231839	0.0185471	0.00772798	0.0139104	0.015456	0.00927357	0.0139104	0.0108192	0.0123648	0.0170015	0.0123648	0.0170015	0.0170015	0.00927357	0.0108192	0.0139104
ydhV	0.0328259	0.0466223	0.0680304	0.0342531	0.0632731	0.0432921	0.0456708	0.0466223	0.0632731	0.0404377	0.019981	0.0528069	0.0294957	0.0399619	0.0432921	0.0371075	0.0390105	0.0599429	0.0447193	0.0537583	0.056137	0.0423406	0.0547098	0.0399619
ydhY	0.0958466	0.140575	0.166134	0.121406	0.161342	0.13099	0.116613	0.134185	0.140575	0.13099	0.0638978	0.153355	0.0958466	0.103834	0.113419	0.100639	0.121406	0.135783	0.13099	0.151757	0.14377	0.14377	0.15016	0.123003
ydhZ	0.105263	0.129187	0.148325	0.105263	0.138756	0.0956938	0.129187	0.0956938	0.138756	0.100478	0.0382775	0.143541	0.0717703	0.0669856	0.100478	0.100478	0.105263	0.148325	0.110048	0.129187	0.133971	0.143541	0.138756	0.076555
pykF	0.00212465	0.00991501	0.0120397	0.00566572	0.0134561	0.00495751	0.00849858	0.00637394	0.00779037	0.00849858	0.00283286	0.00637394	0.00212465	0.00354108	0.0106232	0.00424929	0.00708215	0.00991501	0.00779037	0.0106232	0.00779037	0.00849858	0.0092068	0.00637394
lpp	0.00423729	0.00847458	0.0169492	0	0.00423729	0.00423729	0.00423729	0.00423729	0.00423729	0.0127119	0	0.0127119	0.00423729	0	0.0127119	0	0.00423729	0.00423729	0.00423729	0.00423729	0.00423729	0.00847458	0.0127119	0.00847458
ldtE	0.0258964	0.0258964	0.0378486	0.0298805	0.0278884	0.0278884	0.0169323	0.0268924	0.0278884	0.0318725	0.00896414	0.0298805	0.0119522	0.0298805	0.0219124	0.0159363	0.0368526	0.0318725	0.0258964	0.0338645	0.0428287	0.0258964	0.0398406	0.0159363
sufE	0.0384615	0.0336538	0.0576923	0.0240385	0.0456731	0.0408654	0.0504808	0.0432692	0.0360577	0.0216346	0.00961538	0.0216346	0.0144231	0.0216346	0.0216346	0.0120192	0.0288462	0.0336538	0.0264423	0.0456731	0.0336538	0.0192308	0.0408654	0.0384615
sufS	0.0106557	0.0188525	0.0213115	0.0122951	0.0204918	0.0221311	0.0213115	0.0147541	0.0163934	0.00819672	0.00737705	0.0229508	0.00737705	0.0131148	0.00983607	0.00819672	0.0122951	0.0172131	0.0196721	0.0213115	0.00983607	0.0155738	0.0188525	0.00983607
sufD	0.0188828	0.0173092	0.0204563	0.0141621	0.0212431	0.0149489	0.018096	0.0291109	0.0236035	0.0141621	0.00944138	0.0212431	0.0133753	0.0141621	0.0165224	0.0173092	0.0118017	0.0196696	0.0220299	0.0236035	0.0275374	0.0165224	0.0298977	0.0125885
sufC	0.00938338	0.00938338	0.0241287	0.0080429	0.0174263	0.0160858	0.0134048	0.0241287	0.0187668	0.0120643	0.00536193	0.0268097	0.0080429	0.0134048	0.00670241	0.0160858	0.0160858	0.0160858	0.0201072	0.0174263	0.0160858	0.0187668	0.0107239	0.0227882
sufB	0.0141224	0.0195024	0.0275723	0.0161399	0.0349697	0.0181574	0.0181574	0.0174849	0.0228648	0.0168124	0.00739744	0.0174849	0.0127774	0.0154674	0.0147949	0.0134499	0.0147949	0.0262273	0.0141224	0.0208473	0.0188299	0.0174849	0.0275723	0.0181574
sufA	0.013587	0.0244565	0.0163043	0.0163043	0.0190217	0.013587	0.0108696	0.013587	0.0108696	0.0190217	0.00815217	0.0353261	0.013587	0.00815217	0.0190217	0.0163043	0.0108696	0.0244565	0.013587	0.0163043	0.0190217	0.0163043	0.0326087	0.0217391
rydB	0	0	0.0149254	0.0149254	0.0447761	0.0149254	0.0298507	0.0298507	0.0149254	0	0	0.0149254	0.0298507	0	0	0	0.0149254	0.0149254	0.0149254	0.0149254	0.0149254	0.0149254	0.0149254	0
ydiH	0.0265957	0.0319149	0.0106383	0.0319149	0.0212766	0.0212766	0.00531915	0.0319149	0.0319149	0.0106383	0	0.037234	0.0159574	0.00531915	0.00531915	0.0265957	0.0212766	0.0265957	0.0106383	0.0531915	0.037234	0.0106383	0.0212766	0.0159574
menI	0.0097561	0.0268293	0.0292683	0.0097561	0.0219512	0.0121951	0.0097561	0.0097561	0.0195122	0.0195122	0.00487805	0.0268293	0.00731707	0.0121951	0.00731707	0.00487805	0.0170732	0.0292683	0.0219512	0.0170732	0.0195122	0.00487805	0.0195122	0.0097561
ydiJ	0.0121073	0.0199607	0.0258508	0.0140707	0.0238874	0.0193063	0.0157068	0.0176702	0.0238874	0.0166885	0.00556283	0.0186518	0.0107984	0.0124346	0.0163613	0.0078534	0.0140707	0.0215969	0.0199607	0.0235602	0.0219241	0.0173429	0.0222513	0.0147251
ydiK	0.0152878	0.0278777	0.0386691	0.0161871	0.0359712	0.0242806	0.0341727	0.0332734	0.0278777	0.0314748	0.0125899	0.0278777	0.0116906	0.0188849	0.022482	0.0152878	0.0152878	0.0422662	0.0233813	0.0359712	0.0242806	0.0242806	0.0260791	0.0188849
rprA	0.047619	0.0571429	0.0761905	0.0571429	0.0761905	0.047619	0.0666667	0.0857143	0.0666667	0.0571429	0.0190476	0.047619	0.0285714	0.0190476	0.0666667	0.0571429	0.0571429	0.047619	0.0761905	0.0666667	0.0761905	0.047619	0.0761905	0.0761905
ydiL	0.0926966	0.126404	0.11236	0.0926966	0.103933	0.0926966	0.103933	0.103933	0.117978	0.0955056	0.0533708	0.11236	0.0758427	0.0674157	0.0842697	0.0898876	0.0842697	0.123596	0.0842697	0.103933	0.0955056	0.0814607	0.101124	0.0814607
ydiM	0.16804	0.187809	0.227348	0.164745	0.198517	0.167216	0.174629	0.205107	0.214992	0.16804	0.0864909	0.210873	0.127677	0.162273	0.172982	0.154036	0.177924	0.192751	0.18369	0.206755	0.193575	0.182043	0.216639	0.178748
ydiN	0.142292	0.156522	0.18419	0.124901	0.186561	0.155731	0.162846	0.158893	0.181818	0.140711	0.0893281	0.180237	0.12253	0.135178	0.152569	0.132806	0.162055	0.176285	0.162846	0.187352	0.170751	0.150198	0.198419	0.141502
ydiB	0.0588915	0.0681293	0.0900693	0.0531178	0.0877598	0.0727483	0.0658199	0.0762125	0.073903	0.0704388	0.0277136	0.0819861	0.0438799	0.0404157	0.0669746	0.0692841	0.073903	0.0785219	0.0646651	0.0900693	0.0727483	0.0577367	0.0923788	0.0623557
aroD	0.0382586	0.0422164	0.0395778	0.030343	0.0488127	0.0343008	0.0395778	0.0395778	0.0501319	0.0343008	0.0105541	0.0395778	0.0197889	0.0290237	0.030343	0.0263852	0.0316623	0.0514512	0.0395778	0.0580475	0.0501319	0.0435356	0.0408971	0.0408971
ydiF	0.116614	0.139812	0.186834	0.119122	0.166144	0.131034	0.131034	0.137931	0.159248	0.140439	0.0633229	0.166771	0.0959248	0.115361	0.134169	0.105956	0.141066	0.162382	0.138558	0.17116	0.15047	0.14232	0.167398	0.120376
ydiO	0.0477845	0.0521286	0.0695048	0.0408341	0.0668983	0.0425717	0.0538662	0.0573414	0.054735	0.0477845	0.0147698	0.0573414	0.0312772	0.0338836	0.0556038	0.0338836	0.0529974	0.0538662	0.0434405	0.0582103	0.0599479	0.0390964	0.054735	0.0356212
ydiP	0.0933041	0.100988	0.115258	0.0768386	0.121844	0.0987925	0.0944018	0.0911087	0.0965971	0.102086	0.0493963	0.105379	0.0636663	0.0746432	0.0757409	0.0713502	0.0944018	0.0965971	0.0954995	0.111965	0.108672	0.0845225	0.121844	0.0878156
ydiQ	0.0301047	0.0418848	0.0615183	0.0353403	0.052356	0.0379581	0.0405759	0.0431937	0.0353403	0.0445026	0.0052356	0.0431937	0.0183246	0.0287958	0.0301047	0.0248691	0.0327225	0.0471204	0.0431937	0.0536649	0.0353403	0.039267	0.0405759	0.0248691
ydiR	0.0159915	0.0223881	0.0255864	0.0191898	0.0234542	0.0181237	0.0181237	0.0245203	0.0181237	0.0191898	0.00852878	0.0287846	0.010661	0.0138593	0.0202559	0.00959488	0.021322	0.0351812	0.0223881	0.0287846	0.0255864	0.0223881	0.0309168	0.0191898
ydiS	0.0131885	0.00853375	0.0217223	0.0131885	0.0209465	0.0124127	0.0147401	0.0186191	0.0193949	0.00930954	0.00465477	0.0124127	0.00465477	0.0147401	0.0116369	0.0116369	0.00775795	0.0224981	0.0147401	0.0147401	0.0139643	0.0155159	0.0116369	0.0116369
ydiT	0.00341297	0.0204778	0.0375427	0.0273038	0.0307167	0.0204778	0.0341297	0.0204778	0.0307167	0.0307167	0.0136519	0.0204778	0.0204778	0.0170648	0.0238908	0.0102389	0.0273038	0.0341297	0.0136519	0.0238908	0.0307167	0.0204778	0.0409556	0.00682594
fadK	0.0388821	0.0394897	0.0558931	0.0358445	0.0540705	0.045565	0.0431349	0.0492102	0.0643985	0.0388821	0.0157959	0.0467801	0.0309842	0.0309842	0.0431349	0.0303767	0.0388821	0.0510328	0.0400972	0.0492102	0.0467801	0.0431349	0.0504253	0.0425273
ppsA	0.0227082	0.0260723	0.0311186	0.0189235	0.0311186	0.0222876	0.0239697	0.0214466	0.0277544	0.0235492	0.00714886	0.029016	0.0142977	0.0176619	0.0243902	0.0121951	0.0176619	0.0277544	0.0227082	0.0252313	0.0197645	0.0235492	0.0281749	0.0176619
ppsR	0.0396158	0.0444178	0.060024	0.0420168	0.0588235	0.0516206	0.0468187	0.062425	0.0588235	0.0360144	0.0108043	0.0492197	0.0288115	0.0312125	0.0372149	0.0372149	0.0468187	0.0552221	0.0492197	0.060024	0.0552221	0.0444178	0.0504202	0.0312125
aroH	0.0143403	0.0191205	0.0219885	0.0124283	0.0152964	0.0143403	0.0124283	0.00956023	0.0172084	0.0114723	0.00573614	0.0162524	0.00669216	0.00860421	0.00956023	0.00764818	0.0114723	0.0124283	0.00764818	0.0239006	0.0143403	0.0114723	0.0143403	0.0133843
ydiE	0.0104712	0.0104712	0.0104712	0.0157068	0.0104712	0	0.0209424	0	0.0052356	0.0104712	0.0052356	0.0052356	0	0	0	0.0104712	0.0104712	0.0052356	0.0052356	0.0157068	0.026178	0.0052356	0	0.0157068
ydiU	0.0208914	0.0208914	0.0264624	0.020195	0.0264624	0.0167131	0.0222841	0.0236769	0.0208914	0.0160167	0.00835655	0.0229805	0.0111421	0.0188022	0.0181058	0.014624	0.0125348	0.0236769	0.0160167	0.0181058	0.0174095	0.0243733	0.0264624	0.014624
ydiV	0.0701262	0.0841515	0.0939691	0.0715288	0.0841515	0.0715288	0.0771388	0.0701262	0.0827489	0.0617111	0.0434783	0.0771388	0.0532959	0.058906	0.0645161	0.0575035	0.0659187	0.0743338	0.0841515	0.100982	0.0743338	0.0799439	0.0813464	0.0617111
nlpC	0.0237069	0.0301724	0.0409483	0.0258621	0.0452586	0.0344828	0.0431034	0.0431034	0.0366379	0.0258621	0.00862069	0.0366379	0.0215517	0.0237069	0.0474138	0.0172414	0.0387931	0.0258621	0.0366379	0.0452586	0.0387931	0.0323276	0.0474138	0.0172414
btuD	0.0133511	0.012016	0.0186916	0.0200267	0.0186916	0.00667557	0.0133511	0.0106809	0.0200267	0.0106809	0.00400534	0.0186916	0.00667557	0.0146862	0.0106809	0.0106809	0.00934579	0.0160214	0.0186916	0.0186916	0.012016	0.00934579	0.0133511	0.00801068
btuE	0.00725953	0.0108893	0.0199637	0.0145191	0.0108893	0.0199637	0.0181488	0.0108893	0.0217786	0.0145191	0.00907441	0.0199637	0.0108893	0.0163339	0.0145191	0.0127042	0.00907441	0.0199637	0.0217786	0.0108893	0.0235935	0.0163339	0.0127042	0.0108893
btuC	0.0112245	0.0112245	0.0163265	0.00918367	0.0244898	0.0234694	0.0153061	0.0142857	0.0204082	0.0163265	0.00408163	0.0132653	0.0102041	0.0142857	0.0112245	0.0122449	0.0142857	0.0163265	0.0163265	0.0295918	0.0163265	0.0153061	0.0204082	0.0183673
ihfA	0.00334448	0	0.0100334	0	0.00334448	0	0.00334448	0.00334448	0	0	0	0	0	0	0.00334448	0	0	0.00334448	0.00334448	0	0	0	0	0
pheT	0	0	0.000418936	0	0	0	0	0.000418936	0	0	0	0.000418936	0	0	0.000418936	0	0	0	0	0	0	0	0	0.000418936
pheS	0	0	0	0	0	0	0	0	0	0	0	0	0	0	0	0	0	0	0	0	0.00203459	0	0	0
pheM	0	0	0	0	0	0	0	0	0	0	0	0	0	0	0	0	0	0	0	0	0	0	0	0
rplT	0	0	0	0	0	0	0	0	0	0	0	0	0	0	0	0	0	0.00280899	0	0	0	0	0.00280899	0
rpmI	0	0	0	0	0	0	0	0	0	0	0	0	0	0	0	0	0	0	0	0	0	0	0	0
infC	0	0	0	0	0	0	0	0	0	0	0	0	0	0	0	0	0	0	0	0	0	0	0	0
thrS	0	0	0	0	0	0	0.000518672	0	0	0	0	0.00103734	0	0	0	0	0	0.00103734	0	0	0	0	0	0
arpB	0.151132	0.186414	0.208004	0.151659	0.208531	0.162717	0.172196	0.184834	0.202212	0.163244	0.0884676	0.193786	0.122696	0.144286	0.164297	0.139021	0.165877	0.195366	0.172722	0.189573	0.185361	0.180095	0.199052	0.162717
yniD	0.046729	0.0747664	0.11215	0.0654206	0.0747664	0.0560748	0.0747664	0.046729	0.0560748	0.046729	0	0.0934579	0.046729	0.0280374	0.0934579	0.0373832	0.0280374	0.0747664	0.102804	0.0841121	0.0373832	0.046729	0.0841121	0.0373832
ydiY	0.0580475	0.0659631	0.0765172	0.0567282	0.0883905	0.0567282	0.0659631	0.0620053	0.0712401	0.0620053	0.0277045	0.0738786	0.0369393	0.0527704	0.060686	0.0448549	0.0659631	0.0883905	0.0699208	0.0778364	0.0751979	0.0646438	0.0844327	0.0488127
pfkB	0.0204521	0.0279871	0.0409042	0.0193757	0.0398278	0.022605	0.022605	0.0312164	0.0322928	0.0269107	0.00753498	0.0312164	0.0182992	0.0215285	0.0258342	0.0161464	0.022605	0.0333692	0.0290635	0.0409042	0.022605	0.0301399	0.0236814	0.0193757
ydiZ	0.0172414	0.0172414	0.0137931	0.0103448	0.00689655	0.0103448	0.0241379	0.00689655	0.0241379	0.00689655	0.00344828	0.0206897	0.0103448	0	0.0103448	0.0344828	0.0172414	0.0103448	0.0103448	0.0137931	0.0310345	0.0103448	0.0344828	0.0172414
yniA	0.0232558	0.022093	0.0395349	0.0267442	0.0325581	0.022093	0.0313953	0.0290698	0.0337209	0.0174419	0.00930233	0.022093	0.0104651	0.0162791	0.0209302	0.0174419	0.0197674	0.0337209	0.0302326	0.0244186	0.0290698	0.0313953	0.027907	0.022093
yniB	0.0261194	0.0522388	0.0652985	0.0317164	0.0690299	0.0541045	0.0466418	0.0466418	0.0466418	0.0317164	0.00746269	0.0597015	0.0242537	0.0242537	0.0410448	0.0354478	0.0485075	0.0746269	0.0578358	0.0615672	0.0615672	0.0429104	0.0597015	0.0391791
yniC	0.0254491	0.0374251	0.0389222	0.0239521	0.0374251	0.0329341	0.0419162	0.0299401	0.0239521	0.0359281	0.011976	0.0359281	0.0164671	0.0284431	0.0254491	0.0239521	0.0239521	0.0344311	0.0329341	0.0389222	0.0284431	0.0314371	0.0344311	0.0179641
ydjM	0.0237288	0.0423729	0.0423729	0.0322034	0.0525424	0.0355932	0.0152542	0.0220339	0.0457627	0.0305085	0.00338983	0.0355932	0.0237288	0.0186441	0.0355932	0.0288136	0.0355932	0.0508475	0.0305085	0.0372881	0.0338983	0.0355932	0.0457627	0.0237288
ydjN	0.0258807	0.0244428	0.0431344	0.023005	0.0431344	0.0316319	0.0273185	0.0280374	0.0301941	0.0287563	0.00862689	0.0330697	0.0150971	0.0150971	0.0273185	0.0237239	0.0222861	0.0244428	0.0330697	0.0345075	0.0366643	0.0258807	0.0316319	0.0251618
ydjO	0.0622665	0.0884184	0.11457	0.0759651	0.110834	0.0834371	0.0859278	0.0971357	0.0871731	0.0909091	0.0236613	0.108344	0.0660025	0.0597758	0.0759651	0.0684932	0.0834371	0.0933998	0.0834371	0.115816	0.107098	0.0896638	0.104608	0.0821918
cedA	0.0578512	0.0909091	0.11157	0.0495868	0.103306	0.053719	0.0991736	0.0743802	0.0826446	0.0578512	0.0289256	0.0785124	0.0454545	0.0743802	0.0661157	0.0702479	0.0619835	0.0909091	0.0867769	0.0743802	0.0702479	0.0702479	0.0909091	0.0702479
katE	0.0176913	0.0269792	0.0389208	0.0265369	0.0327289	0.0252101	0.0283061	0.0265369	0.0300752	0.0305175	0.00840336	0.0309598	0.014153	0.0190181	0.0305175	0.0207873	0.0221141	0.0336134	0.0176913	0.0358249	0.0269792	0.0283061	0.0371517	0.0221141
chbG	0.00934579	0.0267023	0.0440587	0.0253672	0.0400534	0.0333778	0.0267023	0.0280374	0.0400534	0.034713	0.012016	0.0307076	0.0146862	0.0333778	0.0226969	0.0146862	0.024032	0.0360481	0.0333778	0.034713	0.0253672	0.0293725	0.0307076	0.0253672
chbF	0.0946746	0.107249	0.154586	0.0909763	0.130917	0.10503	0.109467	0.105769	0.127219	0.108728	0.0443787	0.127959	0.0621302	0.0828402	0.0998521	0.0902367	0.0857988	0.125	0.110947	0.121302	0.131657	0.108728	0.130178	0.0991124
chbR	0.0831354	0.106888	0.14133	0.0890736	0.147268	0.10095	0.11639	0.129454	0.124703	0.114014	0.0463183	0.147268	0.0736342	0.0807601	0.102138	0.0997625	0.103325	0.118765	0.133017	0.144893	0.133017	0.118765	0.15677	0.108076
chbA	0.06	0.0828571	0.1	0.04	0.0771429	0.0657143	0.0628571	0.0885714	0.0828571	0.0857143	0.0314286	0.0885714	0.0342857	0.04	0.0571429	0.0457143	0.0542857	0.0714286	0.0657143	0.0828571	0.0685714	0.0828571	0.0857143	0.0685714
chbC	0.0751105	0.0964654	0.114875	0.0817378	0.112666	0.095729	0.103093	0.106038	0.116348	0.0986745	0.0360825	0.110457	0.0706922	0.083947	0.0868925	0.0670103	0.0817378	0.10972	0.104566	0.115611	0.100147	0.0927835	0.11782	0.0861561
chbB	0.065625	0.08125	0.10625	0.053125	0.078125	0.0625	0.071875	0.071875	0.1125	0.065625	0.034375	0.121875	0.071875	0.075	0.065625	0.06875	0.08125	0.071875	0.1	0.084375	0.1125	0.065625	0.128125	0.075
osmE	0.0207101	0.0384615	0.0414201	0.0325444	0.0295858	0.0266272	0.0295858	0.0502959	0.0384615	0.0207101	0.00591716	0.0443787	0.0236686	0.0266272	0.0266272	0.0266272	0.035503	0.0502959	0.0325444	0.0384615	0.035503	0.0295858	0.0414201	0.0325444
nadE	0	0	0	0	0	0	0.00120919	0	0	0	0	0	0	0	0.00120919	0	0	0.00120919	0	0	0	0	0.00120919	0.00120919
cho	0.0214205	0.0281849	0.0383315	0.0169109	0.0326945	0.0214205	0.0202931	0.0202931	0.0349493	0.0191657	0.0101466	0.0315671	0.00789177	0.0146561	0.0270575	0.011274	0.0214205	0.0326945	0.0202931	0.0281849	0.0248027	0.0248027	0.0225479	0.0202931
ves	0.0173913	0.013913	0.0365217	0.0226087	0.0191304	0.0156522	0.0121739	0.013913	0.0208696	0.0156522	0.013913	0.0278261	0.00869565	0.00869565	0.0156522	0.0104348	0.013913	0.0208696	0.0156522	0.0226087	0.0191304	0.0156522	0.0208696	0.00869565
spy	0.0618557	0.0721649	0.117526	0.0618557	0.105155	0.0907216	0.0659794	0.0804124	0.0948454	0.0536082	0.0329897	0.0886598	0.0494845	0.0494845	0.0721649	0.0556701	0.0721649	0.0824742	0.0701031	0.103093	0.0907216	0.0783505	0.0762887	0.0659794
astE	0.0216942	0.036157	0.0320248	0.0072314	0.0206612	0.0258264	0.0237603	0.0216942	0.0289256	0.0268595	0.00413223	0.0216942	0.00929752	0.0165289	0.0196281	0.0103306	0.017562	0.0278926	0.0237603	0.0320248	0.0278926	0.0216942	0.018595	0.0196281
astB	0.00819062	0.0126582	0.0156366	0.014892	0.0215934	0.014892	0.0208488	0.0134028	0.00670141	0.00967982	0.000744602	0.0141474	0.00744602	0.00967982	0.0126582	0.00967982	0.0156366	0.0156366	0.00819062	0.0171258	0.0156366	0.00893522	0.0178704	0.0156366
astD	0.0128552	0.011502	0.0189445	0.0135318	0.0169147	0.0135318	0.0128552	0.0162382	0.0243572	0.0155616	0.00473613	0.0155616	0.00811908	0.0142084	0.0128552	0.011502	0.0196211	0.0142084	0.0162382	0.0108254	0.0182679	0.0108254	0.0202977	0.0108254
astA	0.0125725	0.0106383	0.0222437	0.0106383	0.0174081	0.0135397	0.0212766	0.00967118	0.0232108	0.0154739	0.00386847	0.00773694	0.00580271	0.00773694	0.00676983	0.00967118	0.0135397	0.0280464	0.0135397	0.0203095	0.0193424	0.0203095	0.0232108	0.0145068
astC	0.0139344	0.0237705	0.0245902	0.0188525	0.0311475	0.0221311	0.0155738	0.0229508	0.0286885	0.0180328	0.00327869	0.0254098	0.0131148	0.0131148	0.0131148	0.0122951	0.0213115	0.0262295	0.0163934	0.0352459	0.0278689	0.0245902	0.0311475	0.0163934
xthA	0.016129	0.0223325	0.0297767	0.0124069	0.0359801	0.0186104	0.0223325	0.0248139	0.0210918	0.0173697	0.00744417	0.0173697	0.0136476	0.0223325	0.0124069	0.0173697	0.0173697	0.0297767	0.0223325	0.0260546	0.0198511	0.0210918	0.0248139	0.016129
ydjX	0.0450704	0.0704225	0.0901408	0.0549296	0.0901408	0.0535211	0.0464789	0.0774648	0.0704225	0.0591549	0.0239437	0.0760563	0.0422535	0.0619718	0.0788732	0.0478873	0.0591549	0.084507	0.0633803	0.0816901	0.0774648	0.0591549	0.0873239	0.0577465
ydjY	0.0310192	0.0339734	0.0339734	0.0398818	0.0516987	0.0324963	0.0221566	0.0310192	0.0251108	0.0236337	0.0118168	0.042836	0.014771	0.0236337	0.0295421	0.0236337	0.0265879	0.0324963	0.0310192	0.0339734	0.0236337	0.0295421	0.0384047	0.028065
ydjZ	0.0113154	0.019802	0.0268741	0.0141443	0.0183876	0.0183876	0.019802	0.0212164	0.0240453	0.00848656	0	0.0212164	0.0113154	0.0113154	0.0141443	0.0127298	0.0141443	0.0183876	0.0226308	0.0282885	0.0254597	0.0169731	0.0240453	0.0141443
ynjA	0.0127737	0.0109489	0.0182482	0.0109489	0.020073	0.0145985	0.0127737	0.0145985	0.0127737	0.00364964	0.00364964	0.0145985	0.00729927	0.00729927	0.0127737	0.00547445	0.0109489	0.0164234	0.0109489	0.020073	0.00912409	0.00912409	0.00912409	0.020073
ynjB	0.0102916	0.0171527	0.0231561	0.0180103	0.0240137	0.0180103	0.0188679	0.0171527	0.0197256	0.016295	0.00428816	0.0214408	0.00857633	0.0128645	0.0171527	0.0120069	0.0111492	0.0214408	0.0154374	0.0197256	0.0171527	0.016295	0.0205832	0.0102916
ynjC	0.0136808	0.0169381	0.0247557	0.0123779	0.0214984	0.0123779	0.0201954	0.0162866	0.0247557	0.0169381	0.00586319	0.018241	0.00781759	0.00846906	0.0136808	0.00846906	0.0156352	0.0214984	0.0143322	0.0169381	0.0136808	0.0143322	0.0149837	0.0169381
ynjD	0.0199081	0.0199081	0.0321593	0.0168453	0.0260337	0.0229709	0.0199081	0.0321593	0.0245023	0.0199081	0.00459418	0.0245023	0.0122511	0.0122511	0.0168453	0.00918836	0.0214395	0.0382848	0.0229709	0.0214395	0.0168453	0.0168453	0.0290965	0.0183767
ynjE	0.0160673	0.0221882	0.0260138	0.0130069	0.0237184	0.0191278	0.0175976	0.020658	0.0290742	0.0122418	0.00612089	0.020658	0.0114767	0.0122418	0.0198929	0.00994644	0.020658	0.0237184	0.0168324	0.0198929	0.020658	0.0191278	0.0237184	0.0168324
ynjF	0.0193548	0.0129032	0.0225806	0.00322581	0.016129	0.0209677	0.0129032	0.0112903	0.0129032	0.0112903	0.00322581	0.0258065	0.00645161	0.00967742	0.0112903	0.00645161	0.0145161	0.0177419	0.016129	0.0193548	0.0209677	0.0129032	0.00645161	0.00967742
nudG	0.019656	0.012285	0.039312	0.014742	0.031941	0.02457	0.012285	0.022113	0.019656	0.00982801	0.00737101	0.029484	0.004914	0.012285	0.012285	0.014742	0.022113	0.017199	0.027027	0.014742	0.017199	0.019656	0.036855	0.012285
ynjH	0.0551471	0.0588235	0.0882353	0.0367647	0.0735294	0.0551471	0.0367647	0.0477941	0.0551471	0.0441176	0.0220588	0.0588235	0.0294118	0.0404412	0.0404412	0.0404412	0.0625	0.0551471	0.0588235	0.0477941	0.0514706	0.0404412	0.0551471	0.0514706
gdhA	0.0156366	0.0178704	0.0238273	0.0104244	0.0238273	0.0141474	0.0171258	0.014892	0.0208488	0.0156366	0.00521221	0.0208488	0.00967982	0.0126582	0.0163812	0.00967982	0.011169	0.0208488	0.00893522	0.0230827	0.0163812	0.0141474	0.0208488	0.0156366
ynjI	0.0990385	0.111538	0.129808	0.0778846	0.134615	0.106731	0.0913462	0.103846	0.115385	0.0942308	0.0461538	0.117308	0.0769231	0.0846154	0.0990385	0.0884615	0.0923077	0.114423	0.103846	0.124038	0.111538	0.109615	0.125	0.0951923
topB	0.00713921	0.017848	0.0132585	0.00968893	0.0209077	0.0117287	0.0117287	0.0137685	0.0142784	0.00917899	0.00356961	0.0147884	0.00560938	0.00866905	0.00968893	0.00968893	0.0173381	0.0137685	0.0101989	0.0163182	0.0137685	0.0173381	0.0158083	0.0081591
selD	0.0115053	0.0143816	0.012464	0.00767018	0.0172579	0.00479386	0.0115053	0.0105465	0.0143816	0.00479386	0.0105465	0.0143816	0.00479386	0.0105465	0.0162991	0.00958773	0.0153404	0.0162991	0.00958773	0.0162991	0.0162991	0.0143816	0.0143816	0.012464
ydjA	0.0163339	0.0163339	0.0362976	0.0163339	0.0217786	0.0145191	0.0199637	0.0145191	0.0235935	0.00725953	0.00907441	0.0181488	0.00725953	0.0217786	0.0108893	0.00725953	0.0254083	0.0163339	0.0145191	0.00907441	0.0127042	0.0145191	0.0181488	0.0145191
sppA	0.0145474	0.0231681	0.0274784	0.0199353	0.0317888	0.0204741	0.0199353	0.0215517	0.0242457	0.0188578	0.00538793	0.0258621	0.0150862	0.0150862	0.0193966	0.0167026	0.015625	0.0247845	0.0204741	0.0242457	0.0264009	0.0226293	0.0269397	0.0145474
ansA	0.0216535	0.019685	0.0324803	0.023622	0.0246063	0.0216535	0.0147638	0.0206693	0.0246063	0.019685	0.0127953	0.0285433	0.0177165	0.0187008	0.015748	0.0127953	0.019685	0.0265748	0.0285433	0.0255906	0.0206693	0.0285433	0.0305118	0.0216535
pncA	0.0374415	0.0358814	0.049922	0.0218409	0.0280811	0.0468019	0.0218409	0.0296412	0.0405616	0.0280811	0.0140406	0.0421217	0.0202808	0.0187207	0.0280811	0.0187207	0.0358814	0.0405616	0.0218409	0.0468019	0.0374415	0.0374415	0.0405616	0.0202808
ydjE	0.0972018	0.126657	0.132548	0.095729	0.136966	0.119293	0.112666	0.122239	0.12813	0.106038	0.0434462	0.119293	0.0795287	0.0942563	0.107511	0.083947	0.104566	0.140648	0.116348	0.135493	0.12813	0.108984	0.132548	0.114875
ydjF	0.0514512	0.0699208	0.0936675	0.0435356	0.0804749	0.0620053	0.0633245	0.0646438	0.0725594	0.0646438	0.0263852	0.0817942	0.0395778	0.0527704	0.055409	0.0461741	0.0633245	0.0686016	0.0791557	0.0844327	0.0540897	0.0580475	0.0831135	0.0567282
ydjG	0.0397959	0.0571429	0.0632653	0.0479592	0.0867347	0.0479592	0.0489796	0.0540816	0.0591837	0.0510204	0.022449	0.0520408	0.0346939	0.0336735	0.0367347	0.0459184	0.044898	0.0663265	0.0489796	0.072449	0.0561224	0.0428571	0.0653061	0.044898
ydjH	0.0971489	0.112988	0.146779	0.095037	0.139388	0.112988	0.102429	0.112988	0.154171	0.100317	0.0464625	0.131996	0.0918691	0.0918691	0.10982	0.0823654	0.111932	0.123548	0.121436	0.142555	0.12038	0.106653	0.124604	0.104541
ydjI	0.114833	0.145933	0.165072	0.0980861	0.160287	0.141148	0.129187	0.13756	0.15311	0.125598	0.0562201	0.15311	0.108852	0.104067	0.113636	0.100478	0.113636	0.160287	0.148325	0.165072	0.150718	0.126794	0.161483	0.106459
ydjJ	0.0776606	0.104506	0.139022	0.096836	0.151486	0.106424	0.105465	0.116012	0.122723	0.100671	0.050815	0.134228	0.075743	0.093001	0.10163	0.0891659	0.107383	0.115053	0.100671	0.136146	0.113135	0.104506	0.138063	0.0958773
ydjK	0.0841189	0.105874	0.115301	0.0855693	0.119652	0.0993474	0.101523	0.0993474	0.114576	0.0891951	0.0427846	0.120377	0.0732415	0.071066	0.0906454	0.0775925	0.0812183	0.1124	0.102248	0.1095	0.100798	0.0957215	0.105149	0.0899202
ydjL	0.0111524	0.017658	0.0204461	0.0139405	0.0260223	0.0157993	0.0148699	0.0120818	0.0297398	0.0157993	0.00371747	0.0223048	0.00650558	0.0111524	0.0148699	0.0130112	0.0111524	0.0195167	0.0148699	0.0204461	0.0167286	0.0139405	0.0204461	0.0139405
yeaC	0.0257353	0.0220588	0.0514706	0.0294118	0.0294118	0.0147059	0.0367647	0.0588235	0.0294118	0.0147059	0.0147059	0.0257353	0.00735294	0.0183824	0.0294118	0.0183824	0.0330882	0.0294118	0.0294118	0.0330882	0.0257353	0.0294118	0.0367647	0.0220588
msrB	0.0145278	0.00484262	0.0217918	0.0193705	0.0217918	0.0145278	0.0169492	0.0193705	0.0217918	0.0193705	0.00726392	0.0290557	0.00968523	0.0217918	0.00484262	0.00726392	0.0217918	0.0193705	0.0242131	0.0145278	0.0217918	0.0217918	0.0242131	0.0121065
gapA	0	0	0	0	0	0	0	0	0	0	0	0	0	0	0	0	0.00100503	0	0	0	0	0	0	0
yeaD	0.0135747	0.0158371	0.0192308	0.00904977	0.0237557	0.0135747	0.00678733	0.0237557	0.020362	0.0169683	0.00678733	0.0237557	0.0113122	0.0135747	0.0124434	0.010181	0.010181	0.0260181	0.0158371	0.0147059	0.020362	0.0158371	0.0169683	0.0192308
yeaE	0.0128806	0.0163934	0.0210773	0.0199063	0.0269321	0.0105386	0.00936768	0.0163934	0.0187354	0.0128806	0.00234192	0.00819672	0.00351288	0.0105386	0.0152225	0.0140515	0.0163934	0.0128806	0.0222482	0.0199063	0.0152225	0.0222482	0.0175644	0.0105386
mipA	0.0174263	0.0268097	0.0348525	0.0187668	0.0442359	0.0254692	0.0187668	0.0281501	0.0214477	0.0241287	0.00268097	0.0268097	0.0120643	0.0201072	0.0281501	0.0174263	0.0254692	0.0308311	0.0241287	0.0428954	0.0254692	0.0227882	0.041555	0.0227882
yeaG	0.0170631	0.0175801	0.0299897	0.0175801	0.0294726	0.0201655	0.0232678	0.0211996	0.0253361	0.0211996	0.0103413	0.024302	0.00930714	0.0134436	0.0201655	0.016546	0.0186143	0.0186143	0.024302	0.024819	0.0206825	0.0170631	0.0274043	0.0186143
yeaH	0.0436477	0.0530008	0.0530008	0.0436477	0.0678098	0.0483242	0.060795	0.0506625	0.0717069	0.0498831	0.0163679	0.0506625	0.0389712	0.0311769	0.0467654	0.0420889	0.0389712	0.0615744	0.0475448	0.0576773	0.0491037	0.0381917	0.0584567	0.0397506
yeaI	0.080678	0.109831	0.128136	0.080678	0.117288	0.0928814	0.0955932	0.105763	0.109153	0.0969492	0.0454237	0.114576	0.08	0.0766102	0.0962712	0.0772881	0.0833898	0.114576	0.104407	0.12339	0.105763	0.103729	0.12339	0.0955932
yeaJ	0.0845638	0.0932886	0.126846	0.0838926	0.128188	0.0959732	0.0993289	0.108725	0.120805	0.0946309	0.0516779	0.118121	0.0684564	0.0872483	0.102685	0.0798658	0.0818792	0.106711	0.0966443	0.136913	0.107383	0.107383	0.111409	0.0832215
yeaK	0.027833	0.027833	0.0477137	0.027833	0.0497018	0.0298211	0.0397614	0.0397614	0.0695825	0.0377734	0.0139165	0.0357853	0.0178926	0.0198807	0.0298211	0.0337972	0.027833	0.0298211	0.0258449	0.0437376	0.0397614	0.0337972	0.0357853	0.0238569
yoaI	0.00961538	0.0288462	0.00961538	0.0192308	0.00961538	0.0192308	0.00961538	0.00961538	0.0288462	0.0192308	0	0.00961538	0	0.0192308	0.00961538	0.0384615	0.00961538	0.0384615	0	0	0.0288462	0.0288462	0	0
yeaL	0.0134529	0.029148	0.0313901	0.0246637	0.0358744	0.0201794	0.0156951	0.0269058	0.0403587	0.029148	0.00672646	0.029148	0.00896861	0.0201794	0.0201794	0.0156951	0.0201794	0.029148	0.0179372	0.029148	0.0269058	0.0224215	0.0269058	0.0134529
yeaM	0.0194884	0.0280146	0.0377588	0.0158343	0.0353228	0.0219245	0.0182704	0.0353228	0.0280146	0.0243605	0.00974421	0.0243605	0.0146163	0.0182704	0.0292326	0.0133983	0.0267966	0.0292326	0.0255786	0.0255786	0.0231425	0.0328867	0.0414129	0.0243605
yeaN	0.0220152	0.0287892	0.0431837	0.0169348	0.0364098	0.0237087	0.0169348	0.0330229	0.0245555	0.0211685	0.00762066	0.0245555	0.0135478	0.0203218	0.0127011	0.0186283	0.022862	0.0220152	0.0211685	0.0330229	0.0304826	0.022862	0.0245555	0.0127011
yeaO	0.00576369	0.0201729	0.0230548	0.0201729	0.0230548	0.0115274	0.0230548	0.0317003	0.0144092	0.0201729	0.00576369	0.0115274	0.0115274	0.00288184	0.0172911	0.0230548	0.0115274	0.0288184	0.0259366	0.0432277	0.037464	0.0259366	0.0288184	0.0144092
yoaF	0.011811	0.019685	0.0393701	0.023622	0.0629921	0.023622	0.0275591	0.0393701	0.0354331	0.0433071	0.00787402	0.0354331	0.0314961	0.015748	0.0314961	0.019685	0.0275591	0.0354331	0.023622	0.023622	0.0314961	0.0393701	0.0511811	0.023622
yeaP	0.0331707	0.0409756	0.0497561	0.044878	0.0604878	0.0419512	0.04	0.0468293	0.0556098	0.0458537	0.0117073	0.0439024	0.0204878	0.035122	0.0429268	0.0341463	0.0302439	0.0526829	0.0429268	0.0507317	0.0341463	0.0429268	0.0468293	0.0370732
yoaK	0	0.0306122	0.0510204	0.0102041	0.0102041	0.0306122	0.0306122	0.0204082	0.0102041	0.0204082	0.0204082	0.0306122	0.0102041	0.0306122	0.0204082	0.0102041	0.0204082	0.0306122	0.0204082	0.0408163	0.0102041	0.0204082	0.0408163	0.0204082
yoaJ	0.0405405	0.0405405	0.0540541	0.0540541	0.0675676	0.0675676	0.0675676	0.0675676	0.0810811	0.0540541	0.027027	0.0675676	0.0405405	0.0405405	0.0540541	0.027027	0.0540541	0.027027	0.0810811	0.0810811	0.0810811	0.108108	0.108108	0.0540541
yeaQ	0.0645161	0.0685484	0.0846774	0.0725806	0.120968	0.0604839	0.0645161	0.0967742	0.0806452	0.0685484	0.0282258	0.104839	0.0362903	0.0725806	0.0604839	0.0524194	0.0846774	0.0685484	0.0806452	0.0927419	0.0766129	0.0685484	0.0927419	0.0604839
yoaG	0.0604396	0.0494505	0.0604396	0.043956	0.032967	0.0549451	0.0494505	0.0274725	0.032967	0.0384615	0.00549451	0.0549451	0.0164835	0.0274725	0.0549451	0.0494505	0.021978	0.021978	0.032967	0.032967	0.0274725	0.0384615	0.0494505	0.0384615
yeaR	0.0668524	0.10585	0.091922	0.086351	0.103064	0.086351	0.0835655	0.108635	0.0835655	0.0752089	0.0334262	0.0947075	0.0362117	0.0557103	0.0752089	0.0612813	0.0724234	0.0947075	0.0696379	0.0947075	0.097493	0.0724234	0.086351	0.0557103
leuE	0.0783699	0.0768025	0.0893417	0.0454545	0.0971787	0.0705329	0.0752351	0.0799373	0.0783699	0.0642633	0.023511	0.0893417	0.0595611	0.0501567	0.0783699	0.0579937	0.0705329	0.101881	0.0815047	0.0924765	0.0862069	0.0689655	0.0971787	0.0501567
dmlR	0.0433369	0.0509209	0.0671723	0.0509209	0.0650054	0.0509209	0.0390033	0.0574215	0.0682557	0.0574215	0.0270856	0.0736728	0.0303359	0.0368364	0.0400867	0.0487541	0.0650054	0.0693391	0.0606717	0.0606717	0.0574215	0.0574215	0.0617551	0.0444204
dmlA	0.0239631	0.0230415	0.0368664	0.0285714	0.040553	0.0258065	0.0313364	0.0322581	0.0396313	0.0221198	0.0156682	0.0451613	0.0184332	0.0258065	0.0304147	0.0221198	0.0304147	0.035023	0.0165899	0.0368664	0.0396313	0.0267281	0.0331797	0.0258065
[truncated: 2,552 more rows]

## Sheet: PCR_Per_Sample
pool_name	singleton1	singleton2	singleton3	singleton4		pair1	pair2	pair3	pair4	pair5	pair6		trio1	trio2	trio3	trio4		pool		singleton avg	pair avg	trio avg	singleton SD	pair SD	trio SD		pool_name	singleton -> duo	duo -> trio	trio -> pool
[truncated: 26 more rows]

[truncated: 1 more sheets: Downsampling_Stats]
